# Supplementary material for: Neurodevelopmental Implications Underpinning Hereditary Spastic Paraplegia
Source: CNS Neurosci Ther. 2025 Feb 11;31(2):e70260. doi: 10.1111/cns.70260 (PMC11811889; doi:10.1111/cns.70260)
Supplement: Supplementary file 2 — Table S2. [file CNS-31-e70260-s001.xlsx]

## Sheet: SPG1
disease	gene	chrom	genename	gdbid	omimid	amino	deletion	insertion	codon	codonAff	descr	refseq	hgvs	hgvsAll	dbsnp	chromosome	startCoord	endCoord	expected_inheritance	gnomad_AC	gnomad_AF	gnomad_AN	tag	dmsupport	rankscore	mutype	author	title	fullname	allname	vol	page	year	pmid	pmidAll	reftag	comments	acc_num	new_date	base	clinvarID	clinvar_clnsig
Hydrocephalus, X-linked	L1CAM	Xq28	L1 cell adhesion molecule	120133	308840		CATTCAG^AAGgAACCCATTGA		222	223	del 1 bp codon 223	NM_000425.5	667delG	667delG | 667del1 | 667del		X	153870817	153870817	XLR				DM			frameshift	Finckh	Spectrum and detection rate of L1CAM mutations in isolated and familial cases with clinically suspected L1-disease.	Am J Med Genet	American journal of medical genetics	92	40	2000	10797421		PRI		CD000933	25/5/2000	D
Hydrocephalus, X-linked	L1CAM	Xq28	L1 cell adhesion molecule	120133	308840		CCTGG^CGTGGgGACGGTCGAG		554	555	del 1 bp codon 555	NM_000425.5	1666delG	1666delG | 1666del1 | 1666del		X	153868339	153868339	XLR				DM			frameshift	Finckh	Spectrum and detection rate of L1CAM mutations in isolated and familial cases with clinically suspected L1-disease.	Am J Med Genet	American journal of medical genetics	92	40	2000	10797421		PRI		CD000934	25/5/2000	D
Hydrocephalus, X-linked	L1CAM	Xq28	L1 cell adhesion molecule	120133	308840		GGCGCCT^GAAaAATGGTACAG		660	661	del 1 bp codon 661	NM_000425.5	1983delA	1983delA | 1983del1 | 1983del		X	153867510	153867510	XLR				DM			frameshift	Finckh	Spectrum and detection rate of L1CAM mutations in isolated and familial cases with clinically suspected L1-disease.	Am J Med Genet	American journal of medical genetics	92	40	2000	10797421		PRI		CD000935	25/5/2000	D	449048	Pathogenic
Hydrocephalus, X-linked	L1CAM	Xq28	L1 cell adhesion molecule	120133	308840		GTCAGC^GACCcCTTCCTGGTG		770	771	del 1 bp codon 771	NM_000425.5	2313delC	2313delC | 2313del1 | 2313del		X	153866767	153866767	XLR				DM			frameshift	Finckh	Spectrum and detection rate of L1CAM mutations in isolated and familial cases with clinically suspected L1-disease.	Am J Med Genet	American journal of medical genetics	92	40	2000	10797421		PRI		CD000936	25/5/2000	D
Hydrocephalus, X-linked	L1CAM	Xq28	L1 cell adhesion molecule	120133	308840		GGAGAG^GACT_EI_gtGAGTATCCGG				del 2 bp non-coding DNA	NM_000425.5	2431+2_2431+3delTG	2431+2_2431+3delTG | 2431+2_2431+3del2 | 2431+2_2431+3del		X	153866646	153866647	XLR				DM			noncoding	Finckh	Spectrum and detection rate of L1CAM mutations in isolated and familial cases with clinically suspected L1-disease.	Am J Med Genet	American journal of medical genetics	92	40	2000	10797421		PRI		CD000937	25/5/2000	D
Hydrocephalus, X-linked	L1CAM	Xq28	L1 cell adhesion molecule	120133	308840		GGGGGC^AAGGgGCAACTGTCC		963	964	del 1 bp codon 964	NM_000425.5	2892delG	2892delG | 2892del1 | 2892del		X	153864975	153864975	XLR				DM			frameshift	Finckh	Spectrum and detection rate of L1CAM mutations in isolated and familial cases with clinically suspected L1-disease.	Am J Med Genet	American journal of medical genetics	92	40	2000	10797421		PRI		CD000938	25/5/2000	D
Hydrocephalus, X-linked	L1CAM	Xq28	L1 cell adhesion molecule	120133	308840		AAAGCC^TTGGgaG_EI_GTAAGCGTG		1054	1055	del 2 bp codon 1055	NM_000425.5	3165_3166delAG	3165_3166delAG | 3165_3166del2 | 3165_3166del		X	153864585	153864586	XLR				DM			frameshift	Finckh	Spectrum and detection rate of L1CAM mutations in isolated and familial cases with clinically suspected L1-disease.	Am J Med Genet	American journal of medical genetics	92	40	2000	10797421		PRI		CD000939	25/5/2000	D
MASA syndrome	L1CAM	Xq28	L1 cell adhesion molecule	120133	308840		GCGGC^AAATActcaG_EI_GTAGCCTCT		1150	1151	del 4 bp codon 1151	NM_000425.5	3453_3456delCTCA	3453_3456delCTCA | 3453_3456del4 | 3453_3456del		X	153863884	153863887	XLR				DM			frameshift	Fransen	L1-associated diseases: clinical geneticists divide molecular geneticists unite.	Hum Mol Genet	Human molecular genetics	6	1625	1997	9300653	10797421	PRI	aka p.Tyr1151X.	CD000940	25/5/2000	D
Hydrocephalus, X-linked	L1CAM	Xq28	L1 cell adhesion molecule	120133	308840		GGCCCGC^AACcGGCACGGGCT		408	409	del 1 bp codon 409	NM_000425.5	1225delC	1225delC | 1225del1 | 1225del		X	153869562	153869562	XLR				DM			frameshift	Graf	Diffusion-weighted magnetic resonance imaging in boys with neural cell adhesion molecule L1 mutations and congenital hydrocephalus.	Ann Neurol	Annals of neurology	47	113	2000	10632110		PRI		CD003713	27/6/2001	D
Hydrocephalus, X-linked	L1CAM	Xq28	L1 cell adhesion molecule	120133	308840		GCCTAC^CTTCtgtgcaaggccttcGGAGCGCCTG		446	447	del 14 bp codon 447	NM_000425.5	1340_1353delTGTGCAAGGCCTTC	1340_1353delTGTGCAAGGCCTTC | 1340_1353del14 | 1340_1353del		X	153868867	153868880	XLR				DM			frameshift	Graf	Diffusion-weighted magnetic resonance imaging in boys with neural cell adhesion molecule L1 mutations and congenital hydrocephalus.	Ann Neurol	Annals of neurology	47	113	2000	10632110		PRI		CD003714	27/6/2001	D
MASA syndrome	L1CAM	Xq28	L1 cell adhesion molecule	120133	308840		CAGTGAC^ACAaTGGTGACCCA		399	400	del 1 bp codon 400	NM_000425.5	1198delA	1198delA | 1198del1 | 1198del		X	153869589	153869589	XLR				DM			frameshift	Fransen	L1-associated diseases: clinical geneticists divide molecular geneticists unite.	Hum Mol Genet	Human molecular genetics	6	1625	1997	9300653		PRI	ref changed from LSDB	CD011871	27/6/2001	D
Hydrocephalus, X-linked	L1CAM	Xq28	L1 cell adhesion molecule	120133	308840		TGAAGGA^CACcATG_EI_GTAAGTT		29	30	del 1 bp codon 30	NM_000425.5	88delC	88delC | 88del1 | 88del		X	153873231	153873231	XLR				DM			frameshift	Moya	Prenatal diagnosis of L1 cell adhesion molecule mutations. Capabilities and limitations.	Fetal Diagn Ther	Fetal diagnosis and therapy	17	115	2002	11844917		PRI		CD022557	14/11/2002	D
Hydrocephalus, X-linked	L1CAM	Xq28	L1 cell adhesion molecule	120133	308840		TCCCCACGCAcGCATTACCCT				del 1 bp non-coding DNA	NM_000425.5	1547-14delC	1547-14delC | 1547-14del1 | 1547-14del		X	153868472	153868472	XLR				DM			noncoding	Hubner	Intronic mutations in the L1CAM gene may cause X-linked hydrocephalus by aberrant splicing.	Hum Mutat	Human mutation	23	526	2004	15108295		PRI	c.1547-14delC. reported as 1547-13 del C, -14 fits seq (IVS12)	CD041163	7/6/2004	D
Hydrocephalus, X-linked	L1CAM	Xq28	L1 cell adhesion molecule	120133	308840		ACTTCGG^ACAcaCAACCTGACC		977	978	del 2 bp codon 978	NM_000425.5	2934_2935delCA	2934_2935delCA | 2934_2935del2 | 2934_2935del		X	153864932	153864933	XLR				DM			frameshift	Vos	Genotype-phenotype correlations in L1 syndrome: a guide for genetic counselling and mutation analysis.	J Med Genet	Journal of medical genetics	47	169	2009	19846429		PRI		CD065742	27/11/2006	D
Hydrocephalus, X-linked	L1CAM	Xq28	L1 cell adhesion molecule	120133	308840		CCAG_IE_CCG^CTCcGGTGGATGGA		738	739	del 1 bp codon 739	NM_000425.5	2215delC	2215delC | 2215del1 | 2215del		X	153866865	153866865	XLR				DM	1		frameshift	Vos	Genotype-phenotype correlations in L1 syndrome: a guide for genetic counselling and mutation analysis.	J Med Genet	Journal of medical genetics	47	169	2009	19846429	34510796	PRI		CD065743	27/11/2006	D
Hydrocephalus, X-linked	L1CAM	Xq28	L1 cell adhesion molecule	120133	308840		GCAGTGG^CGCcCTCAGGGGAC		755	756	del 1 bp codon 756	NM_000425.5	2267delC	2267delC | 2267del1 | 2267del		X	153866813	153866813	XLR				DM			frameshift	Vos	Genotype-phenotype correlations in L1 syndrome: a guide for genetic counselling and mutation analysis.	J Med Genet	Journal of medical genetics	47	169	2009	19846429		PRI		CD065744	27/11/2006	D
Hydrocephalus, X-linked	L1CAM	Xq28	L1 cell adhesion molecule	120133	308840		GGGGCAG^CCAttggtcctGGAGTGCATC		259	260	del 8 bp codon 260	NM_000425.5	778_785delTTGGTCCT	778_785delTTGGTCCT | 778_785del8 | 778_785del		X	153870409	153870416	XLR				DM			frameshift	Vos	Genotype-phenotype correlations in L1 syndrome: a guide for genetic counselling and mutation analysis.	J Med Genet	Journal of medical genetics	47	169	2009	19846429		PRI		CD065745	27/11/2006	D
Hydrocephalus, X-linked	L1CAM	Xq28	L1 cell adhesion molecule	120133	308840		TCTAC^TTTGCcaatgtgcTCACCTCCGA		195	196	del 8 bp codon 196	NM_000425.5	588_595delCAATGTGC	588_595delCAATGTGC | 588_595del8 | 588_595del		X	153870889	153870896	XLR				DM			frameshift	Vos	Genotype-phenotype correlations in L1 syndrome: a guide for genetic counselling and mutation analysis.	J Med Genet	Journal of medical genetics	47	169	2009	19846429		PRI		CD065746	27/11/2006	D
Hydrocephalus, X-linked	L1CAM	Xq28	L1 cell adhesion molecule	120133	308840		TGTCAGC^TACaacCAGAGCTCCT		1070	1071	del 3 bp codon 1071	NM_000425.5	3211_3213delAAC	3211_3213delAAC | 3211_3213del3 | 3211_3213del		X	153864431	153864433	XLR				DM			inframe	Vos	Genotype-phenotype correlations in L1 syndrome: a guide for genetic counselling and mutation analysis.	J Med Genet	Journal of medical genetics	47	169	2009	19846429		PRI		CD065747	27/11/2006	D
Hydrocephalus, X-linked	L1CAM	Xq28	L1 cell adhesion molecule	120133	308840		ATCATT^CAGAaGGAACCCATT		221	222	del 1 bp codon 222	NM_000425.5	665delA	665delA | 665del1 | 665del		X	153870819	153870819	XLR				DM			frameshift	Kanemura	Molecular mechanisms and neuroimaging criteria for severe L1 syndrome with X-linked hydrocephalus.	J Neurosurg	Journal of neurosurgery	105	403	2006	17328266		PRI		CD067875	26/11/2007	D
Hydrocephalus, X-linked	L1CAM	Xq28	L1 cell adhesion molecule	120133	308840		TTCTG^CCTTGcAACCCTCCCC		157	158	del 1 bp codon 158	NM_000425.5	474delC	474delC | 474del1 | 474del		X	153871106	153871106	XLR				DM			frameshift	Kanemura	Molecular mechanisms and neuroimaging criteria for severe L1 syndrome with X-linked hydrocephalus.	J Neurosurg	Journal of neurosurgery	105	403	2006	17328266		PRI		CD067876	26/11/2007	D
Hydrocephalus, X-linked	L1CAM	Xq28	L1 cell adhesion molecule	120133	308840		TTCGG^GACCCcGAACTTCGGA		972	973	del 1 bp codon 973	NM_000425.5	2919delC	2919delC | 2919del1 | 2919del		X	153864948	153864948	XLR				DM			frameshift	Vos	Genotype-phenotype correlations in L1 syndrome: a guide for genetic counselling and mutation analysis.	J Med Genet	Journal of medical genetics	47	169	2009	19846429		PRI		CD099763	11/1/2010	D
L1 syndrome	L1CAM	Xq28	L1 cell adhesion molecule	120133	308840		TCAGAAG^GAAcCCATTGACCT		223	224	del 1 bp codon 224	NM_000425.5	672delC	672delC | 672del1 | 672del		X	153870812	153870812	XLR				DM			frameshift	Bertolin	Novel mutations in the L1CAM gene support the complexity of L1 syndrome.	J Neurol Sci	Journal of the neurological sciences	294	124	2010	20447653		PRI		CD103346	16/6/2010	D
L1 syndrome	L1CAM	Xq28	L1 cell adhesion molecule	120133	308840		CATTGAA^ATCctcaaCTCAAGTGCC		823	824	del 5 bp codon 824	NM_000425.5	2475_2479delCTCAA	2475_2479delCTCAA | 2475_2479del5 | 2475_2479del		X	153865772	153865776	XLR				DM			frameshift	Bertolin	Novel mutations in the L1CAM gene support the complexity of L1 syndrome.	J Neurol Sci	Journal of the neurological sciences	294	124	2010	20447653		PRI		CD103347	16/6/2010	D
Hydrocephalus, X-linked	L1CAM	Xq28	L1 cell adhesion molecule	120133	308840		TCCCACG^CCCaccATCAAATGGC		272	273	del 3 bp codon 273	NM_000425.5	818_820delCCA	818_820delCCA | 818_820del3 | 818_820del		X	153870227	153870229	XLR				DM			inframe	Yamasaki	Prenatal molecular diagnosis of a severe type of L1 syndrome (X-linked hydrocephalus).	J Neurosurg Pediatr	Journal of neurosurgery. Pediatrics.	8	411	2011	21961551		PRI		CD118666	28/10/2011	D
Hydrocephalus, X-linked	L1CAM	Xq28	L1 cell adhesion molecule	120133	308840		TTGCAG^CCCAgcatcaCCTGGCGTGG		549	550	del 6 bp codon 550	NM_000425.5	1649_1654delGCATCA	1649_1654delGCATCA | 1649_1654del6 | 1649_1654del		X	153868351	153868356	XLR				DM			inframe	Syrios	[X-linked hydrocephaly. A case report in fetal medicine].	Rev Med Liege	Revue m茅dicale de Li猫ge	66	126	2011	21560427		PRI		CD119589	25/11/2011	D
Hydrocephalus, X-linked	L1CAM	Xq28	L1 cell adhesion molecule	120133	308840		CATCACG^GAAcaGTCTCCACGG		39	40	del 2 bp codon 40	NM_000425.5	118_119delCA	118_119delCA | 118_119del2 | 118_119del		X	153872670	153872671	XLR				DM			frameshift	Adle-Biassette	Neuropathological review of 138 cases genetically tested for X-linked hydrocephalus: evidence for closely related clinical entities of unknown molecular bases.	Acta Neuropathol	Acta neuropathologica	126	427	2013	23820807		PRI		CD138932	25/9/2013	D
Hydrocephalus, X-linked	L1CAM	Xq28	L1 cell adhesion molecule	120133	308840		GCACAAG^CCCcAGAGCCATCT		339	340	del 1 bp codon 340	NM_000425.5	1018delC	1018delC | 1018del1 | 1018del		X	153869908	153869908	XLR				DM			frameshift	Adle-Biassette	Neuropathological review of 138 cases genetically tested for X-linked hydrocephalus: evidence for closely related clinical entities of unknown molecular bases.	Acta Neuropathol	Acta neuropathologica	126	427	2013	23820807		PRI		CD138933	25/9/2013	D
Hydrocephalus, X-linked	L1CAM	Xq28	L1 cell adhesion molecule	120133	308840		CCCGC^AACCGgCACGGGCTCT		408	409	del 1 bp codon 409	NM_000425.5	1227delG	1227delG | 1227del1 | 1227del		X	153869560	153869560	XLR				DM			frameshift	Adle-Biassette	Neuropathological review of 138 cases genetically tested for X-linked hydrocephalus: evidence for closely related clinical entities of unknown molecular bases.	Acta Neuropathol	Acta neuropathologica	126	427	2013	23820807		PRI		CD138934	25/9/2013	D
Hydrocephalus, X-linked	L1CAM	Xq28	L1 cell adhesion molecule	120133	308840		GTCCT^GCAGAaGACCACAATG		638	639	del 1 bp codon 639	NM_000425.5	1917delA	1917delA | 1917del1 | 1917del		X	153867822	153867822	XLR				DM			frameshift	Adle-Biassette	Neuropathological review of 138 cases genetically tested for X-linked hydrocephalus: evidence for closely related clinical entities of unknown molecular bases.	Acta Neuropathol	Acta neuropathologica	126	427	2013	23820807		PRI		CD138935	25/9/2013	D
Hydrocephalus, X-linked	L1CAM	Xq28	L1 cell adhesion molecule	120133	308840		CCTGG^GTCCCcAAGGAGGGCC		1037	1038	del 1 bp codon 1038	NM_000425.5	3114delC	3114delC | 3114del1 | 3114del		X	153864637	153864637	XLR				DM			frameshift	Adle-Biassette	Neuropathological review of 138 cases genetically tested for X-linked hydrocephalus: evidence for closely related clinical entities of unknown molecular bases.	Acta Neuropathol	Acta neuropathologica	126	427	2013	23820807		PRI		CD138936	25/9/2013	D
Hydrocephalus, X-linked	L1CAM	Xq28	L1 cell adhesion molecule	120133	308840		CTTTCG^CCACaGTATGTCAGC		1065	1066	del 1 bp codon 1066	NM_000425.5	3197delA	3197delA | 3197del1 | 3197del		X	153864447	153864447	XLR				DM			frameshift	Adle-Biassette	Neuropathological review of 138 cases genetically tested for X-linked hydrocephalus: evidence for closely related clinical entities of unknown molecular bases.	Acta Neuropathol	Acta neuropathologica	126	427	2013	23820807		PRI		CD138937	25/9/2013	D
Hydrocephalus, X-linked	L1CAM	Xq28	L1 cell adhesion molecule	120133	308840		AACAAA^TATGgCCCCGGGGAG		695	696	del 1 bp codon 696	NM_000425.5	2087delG	2087delG | 2087del1 | 2087del		X	153867406	153867406	XLR				DM	1		frameshift	Iglesias	The usefulness of whole-exome sequencing in routine clinical practice.	Genet Med	Genetics in medicine : official journal of the American College of Medical Genetics	16	922	2014	24901346	28425981	PRI		CD1412914	9/1/2015	D
Autism spectrum disorder	L1CAM	Xq28	L1 cell adhesion molecule	120133	308840		GACACA^ATGGtgACCCAATGTG		400	401	del 2 bp codon 401	NM_000425.5	1202_1203delTG	1202_1203delTG | 1202_1203del2 | 1202_1203del		X	153869584	153869585	XLR				DM?	1		frameshift	Iossifov	The contribution of de novo coding mutations to autism spectrum disorder.	Nature	Nature	515	216	2014	25363768	28191890|35982159	PRI	Descr. in Suppl. Table 2. De novo	CD1415793	8/5/2018	D
L1 syndrome	L1CAM	Xq28	L1 cell adhesion molecule	120133	308840		GTGAA^AACTAcaGTGTCGTCTC		1030	1031	del 2 bp codon 1031	NM_000425.5	3093_3094delCA	3093_3094delCA | 3093_3094del2 | 3093_3094del		X	153864657	153864658	XLR				DM			frameshift	Vinci		Genes Genomics	Genes & genomics	38	1159	2016			PRI		CD1621169	8/4/2021	D
Hydrocephalus, X-linked	L1CAM	Xq28	L1 cell adhesion molecule	120133	308840		TT^GTCC_EI_GTGAgTGCCCTCCCT				del 1 bp non-coding DNA	NM_000425.5	1267+5delG	1267+5delG | 1267+5del1 | 1267+5del		X	153869515	153869515	XLR				DM			noncoding	Ferese	A New Splicing Mutation in the L1CAM Gene Responsible for X-Linked Hydrocephalus (HSAS).	J Mol Neurosci	Journal of molecular neuroscience : MN	59	376	2016	27207492	27207492	PRI	Functional study.	CD166837	20/6/2016	D
L1 syndrome	L1CAM	Xq28	L1 cell adhesion molecule	120133	308840		AACTCC^AGCAgCCACCTGGTG		249	250	del 1 bp codon 250	NM_000425.5	749delG	749delG | 749del1 | 749del		X	153870445	153870445	XLR				DM	1		frameshift	Isik	Clinical and genetic features of L1 syndrome patients: Definition of two novel mutations.	Clin Neurol Neurosurg	Clinical neurology and neurosurgery	172	20	2018	29960101	31319225	PRI		CD189170	9/7/2018	D	635332	Pathogenic
Hirschsprung disease	L1CAM	Xq28	L1 cell adhesion molecule	120133	308840		GAAGAAC^CCTgTGGATGTGAA		718	719	del 1 bp codon 719	NM_000425.5	2155delG	2155delG | 2155del1 | 2155del		X	153867107	153867107	XLR				DM			frameshift	Yang	Distinctive genetic variation of long-segment Hirschsprung's disease in Taiwan.	Neurogastroenterol Motil	Neurogastroenterology and motility : the official journal of the European		e13665	2019	31240788		PRI	Classified as pathogenic. [De novo]	CD199132	18/7/2019	D
Hydrocephalus, X-linked	L1CAM	Xq28	L1 cell adhesion molecule	120133	308840		TGCCGTG^CTGgTCAAGTGGCG		830	831	del 1 bp codon 831	NM_000425.5	2491delG	2491delG | 2491del1 | 2491del		X	153865760	153865760	XLR				DM			frameshift	Kong	A new frameshift mutation in L1CAM producing X-linked hydrocephalus.	Mol Genet Genomic Med	Molecular genetics and genomic medicine	8	e1031	2020	31756056		PRI		CD202138	12/3/2020	D
Hydrocephalus, X-linked	L1CAM	Xq28	L1 cell adhesion molecule	120133	308840		GCGCCTG^GTTgtCTTCCCCACA		46	47	del 2 bp codon 47	NM_000425.5	139_140delGT	139_140delGT | 139_140del2 | 139_140del		X	153872649	153872650	XLR				DM			frameshift	Salinas	The odyssey of complex neurogenetic disorders: From undetermined to positive.	Am J Med Genet C Semin Med Genet	American journal of medical genetics. Part C, Seminars in medical genetics	184	876	2020	33084218		PRI	See Table S1.	CD2027379	1/4/2021	D	982026	Likely_pathogenic
Hydrocephalus, X-linked	L1CAM	Xq28	L1 cell adhesion molecule	120133	308840		GCTGTC^CAGGgCAGCACTGCC		440	441	del 1 bp codon 441	NM_000425.5	1322delG	1322delG | 1322del1 | 1322del		X	153868898	153868898	XLR				DM	1		frameshift	Li	L1CAM mutations in three fetuses diagnosed by medical exome sequencing.	Taiwan J Obstet Gynecol	Taiwanese journal of obstetrics & gynecology	59	451	2020	32416898	32502767	PRI		CD205475	19/5/2020	D
L1 syndrome	L1CAM	Xq28	L1 cell adhesion molecule	120133	308840		GCCGGTG^CCAcGGCTGGTGCT		616	617	del 1 bp codon 617	NM_000425.5	1849delC	1849delC | 1849del1 | 1849del		X	153867890	153867890	XLR				DM			frameshift	Accogli	L1CAM variants cause two distinct imaging phenotypes on fetal MRI.	Ann Clin Transl Neurol	Annals of clinical and translational neurology	8	2004	2021	34510796		PRI		CD2126364	10/3/2022	D
L1 syndrome	L1CAM	Xq28	L1 cell adhesion molecule	120133	308840		CGCCA^CAGTAtGTCAGCTACA		1066	1067	del 1 bp codon 1067	NM_000425.5	3201delT	3201delT | 3201del1 | 3201del		X	153864443	153864443	XLR				DM			frameshift	Accogli	L1CAM variants cause two distinct imaging phenotypes on fetal MRI.	Ann Clin Transl Neurol	Annals of clinical and translational neurology	8	2004	2021	34510796		PRI		CD2126365	10/3/2022	D
Foetal structural defects	L1CAM	Xq28	L1 cell adhesion molecule	120133	308840		CAAGAGA^CATatCCACAAAGAC		865	866	del 2 bp codon 866	NM_000425.5	2596_2597delAT	2596_2597delAT | 2596_2597del2 | 2596_2597del		X	153865451	153865452	XLR				DM			frameshift	Cornthwaite	Impact of variation in practice in the prenatal reporting of variants of uncertain significance by commercial laboratories: Need for greater adherence to published guidelines.	Prenat Diagn	Prenatal diagnosis	42	1514	2022	36068917		PRI	[De novo]	CD2228258	9/3/2023	D
Hydrocephalus, X-linked	L1CAM	Xq28	L1 cell adhesion molecule	120133	308840		TGCCTAC^ATCtACGTTGTCC_EI_G		419	420	del 1 bp codon 420	NM_000425.5	1258delT	1258delT | 1258del1 | 1258del		X	153869529	153869529	XLR				DM			frameshift	Huang	Whole-exome sequencing in deceased fetuses with ultrasound anomalies: a retrospective analysis.	BMC Med Genomics	BMC medical genomics	16	25	2023	36797717		PRI		CD2311523	26/7/2023	D
Hydrocephalus, X-linked	L1CAM	Xq28	L1 cell adhesion molecule	120133	308840		GGATGAG^GGGgGCAAGGGGCA		961	962	del 1 bp codon 962	NM_000425.5	2885delG	2885delG | 2885del1 | 2885del		X	153864982	153864982	XLR				DM			frameshift	Jouet	X-linked spastic paraplegia (SPG1) MASA syndrome and X-linked hydrocephalus result from mutations in the L1 gene.	Nat Genet	Nature genetics	7	402	1994	7920659		PRI		CD941716	1/4/2000	D
Hydrocephalus, X-linked	L1CAM	Xq28	L1 cell adhesion molecule	120133	308840		AGGTG^GACTCtgAGGCCCGACC		1162	1163	del 2 bp codon 1163	NM_000425.5	3489_3490delTG	3489_3490delTG | 3489_3490del2 | 3489_3490del	rs879253714	X	153863517	153863518	XLR				DM			frameshift	Jouet	X-linked spastic paraplegia (SPG1) MASA syndrome and X-linked hydrocephalus result from mutations in the L1 gene.	Nat Genet	Nature genetics	7	402	1994	7920659		PRI		CD941717	1/4/2000	D	9992	Pathogenic
Spastic paraplegia	L1CAM	Xq28	L1 cell adhesion molecule	120133	308840		TTCAG_IE_TG^ATGgagccacctgtcatcACGGAACAGT		32	33	del 15 bp codon 33	NM_000425.5	97_111delGAGCCACCTGTCATC	97_111delGAGCCACCTGTCATC | 97_111del15 | 97_111del		X	153872678	153872692	XLR				DM			inframe	Ruiz	Mutations in L1-CAM in two families with X linked complicated spastic paraplegia MASA syndrome and HSAS.	J Med Genet	Journal of medical genetics	32	549	1995	7562969		PRI		CD951760	1/4/2000	D
Spastic paraplegia	L1CAM	Xq28	L1 cell adhesion molecule	120133	308840		AG_IE_TGAC^AACGaggagaaggcctTTGGCAGCAG		1183	1184	del 12 bp codon 1184	NM_000425.5	3551_3562delAGGAGAAGGCCT	3551_3562delAGGAGAAGGCCT | 3551_3562del12 | 3551_3562del		X	153862875	153862886	XLR				DM			inframe	Ruiz	Mutations in L1-CAM in two families with X linked complicated spastic paraplegia MASA syndrome and HSAS.	J Med Genet	Journal of medical genetics	32	549	1995	7562969		PRI		CD951761	1/4/2000	D
Hydrocephalus, X-linked	L1CAM	Xq28	L1 cell adhesion molecule	120133	308840		CACTTC^CCAGgCACCAGGACC		214	215	del 1 bp codon 215	NM_000425.5	644delG	644delG | 644del1 | 644del		X	153870840	153870840	XLR				DM			frameshift	Fransen	The clinical spectrum of mutations in L1 a neuronal cell adhesion molecule.	Am J Med Genet	American journal of medical genetics	64	73	1996	8826452		PRI		CD962055	1/4/2000	D
Hydrocephalus, X-linked	L1CAM	Xq28	L1 cell adhesion molecule	120133	308840		GCGCCCC^AGTggcccCATGCCAGCC		280	281	del 5 bp codon 281	NM_000425.5	841_845delGGCCC	841_845delGGCCC | 841_845del5 | 841_845del		X	153870202	153870206	XLR				DM			frameshift	Takechi	A deletion of five nucleotides in the L1CAM gene in a Japanese family with X-linked hydrocephalus.	Hum Genet	Human genetics	97	353	1996	8786080		PRI		CD962056	1/4/2000	D
Hydrocephalus, X-linked	L1CAM	Xq28	L1 cell adhesion molecule	120133	308840		AACTCA^CTGGgCAGTGCCCGG		318	319	del 1 bp codon 319	NM_000425.5	956delG	956delG | 956del1 | 956del		X	153870091	153870091	XLR				DM			frameshift	Gu	Five novel mutations in the L1CAM gene in families with X linked hydrocephalus.	J Med Genet	Journal of medical genetics	33	103	1996	8929944		PRI		CD962057	1/4/2000	D
Hydrocephalus, X-linked	L1CAM	Xq28	L1 cell adhesion molecule	120133	308840		TGCTG^GCCAAtGCCTACATCT		415	416	del 1 bp codon 416	NM_000425.5	1248delT	1248delT | 1248del1 | 1248del		X	153869539	153869539	XLR				DM			frameshift	Fransen	The clinical spectrum of mutations in L1 a neuronal cell adhesion molecule.	Am J Med Genet	American journal of medical genetics	64	73	1996	8826452		PRI		CD962058	1/4/2000	D
Hydrocephalus, X-linked	L1CAM	Xq28	L1 cell adhesion molecule	120133	308840		CTGCGTG^GCCaGTACCGAACT		593	594	del 1 bp codon 594	NM_000425.5	1780delA	1780delA | 1780del1 | 1780del		X	153868046	153868046	XLR				DM			frameshift	Fransen	The clinical spectrum of mutations in L1 a neuronal cell adhesion molecule.	Am J Med Genet	American journal of medical genetics	64	73	1996	8826452		PRI		CD962059	1/4/2000	D	449365	Pathogenic
Hydrocephalus, X-linked	L1CAM	Xq28	L1 cell adhesion molecule	120133	308840		AGCGGGT^GAAaACTACAGTGT		1029	1030	del 1 bp codon 1030	NM_000425.5	3089delA	3089delA | 3089del1 | 3089del		X	153864662	153864662	XLR				DM			frameshift	Jouet	Discordant segregation of Xq28 markers and a mutation in the L1 gene in a family with X linked hydrocephalus.	J Med Genet	Journal of medical genetics	33	248	1996	8728703		PRI		CD962060	1/4/2000	D
Hydrocephalus, X-linked	L1CAM	Xq28	L1 cell adhesion molecule	120133	308840		ACCAAA^GAGGgCCCTGGTGAA		999	1000	del 1 bp codon 1000	NM_000425.5	2999delG	2999delG | 2999del1 | 2999del		X	153864868	153864868	XLR				DM			frameshift	Okamoto	A novel mutation in L1CAM gene in a Japanese patient with X-linked hydrocephalus.	Jpn J Hum Genet	The Japanese journal of human genetics	41	431	1996	9088116		PRI		CD963054	11/1/2010	D
Hydrocephalus, X-linked	L1CAM	Xq28	L1 cell adhesion molecule	120133	308840		ACGTAC^ATGGctgtccagggcagcaCTGCCTACCT		437	438	del 15 bp codon 438	NM_000425.5	1316_1330delTCCAGGGCAGCACTG	1316_1330delTCCAGGGCAGCACTG | 1316_1330del15 | 1316_1330del		X	153868890	153868904	XLR				DM			inframe	MacFarlane	Nine novel L1 CAM mutations in families with X-linked hydrocephalus.	Hum Mutat	Human mutation	9	512	1997	9195224		PRI		CD972291	1/4/2000	D
Hydrocephalus, X-linked	L1CAM	Xq28	L1 cell adhesion molecule	120133	308840		GGGGCCC^CGCagcACAATCGAGA		525	526	del 3 bp codon 526	NM_000425.5	1577_1579delGCA	1577_1579delGCA | 1577_1579del3 | 1577_1579del		X	153868426	153868428	XLR				DM			inframe	Gu	Molecular analysis of the L1CAM gene in patients with X-linked hydrocephalus demonstrates eight novel mutations and suggests non-allelic heterogeneity of the trait.	Am J Med Genet	American journal of medical genetics	71	336	1997	9268105		PRI		CD972292	1/4/2000	D
Hydrocephalus, X-linked	L1CAM	Xq28	L1 cell adhesion molecule	120133	308840		TCGGC^TACTCtgGAGAGGACT_EI_G		806	807	del 2 bp codon 807	NM_000425.5	2421_2422delTG	2421_2422delTG | 2421_2422del2 | 2421_2422del	rs879253715	X	153866658	153866659	XLR				DM			frameshift	Okamoto	Hydrocephalus and Hirschsprung's disease in a patient with a mutation of L1CAM.	J Med Genet	Journal of medical genetics	34	670	1997	9279760		PRI		CD972889	8/8/2000	D	9996	Pathogenic
Hydrocephalus, X-linked	L1CAM	Xq28	L1 cell adhesion molecule	120133	308840		CAAAGAG^GGCcCTGGTGAAGC		1000	1001	del 1 bp codon 1001	NM_000425.5	3002delC	3002delC | 3002del1 | 3002del		X	153864865	153864865	XLR				DM			frameshift	Takahashi	L1CAM mutation in a Japanese family with X-linked hydrocephalus: a study for genetic counseling.	Brain Dev	Brain & development	19	559	1997	9440802		PRI		CD972890	8/8/2000	D
Hydrocephalus, X-linked	L1CAM	Xq28	L1 cell adhesion molecule	120133	308840		AGCTG^GGCACcGCCATGTCCC		121	122	del 1 bp codon 122	NM_000425.5	366delC	366delC | 366del1 | 366del	rs1467152643	X	153872186	153872186	XLR				DM			frameshift	Saugier-Veber	Identification of novel L1CAM mutations using fluorescence-assisted mismatch analysis.	Hum Mutat	Human mutation	12	259	1998	9744477		PRI		CD982725	1/4/2000	D
MASA syndrome	L1CAM	Xq28	L1 cell adhesion molecule	120133	308840		TGACT^GCGGAcaatCAGACGTACA		431	432	del 4 bp codon 432	NM_000425.5	1298_1301delATCA	1298_1301delATCA | 1298_1301del4 | 1298_1301del		X	153868919	153868922	XLR				DM			frameshift	Fransen	L1-associated diseases: clinical geneticists divide molecular geneticists unite.	Hum Mol Genet	Human molecular genetics	6	1625	1997	9300653		PRI		CD983451	4/7/2000	D
MASA syndrome	L1CAM	Xq28	L1 cell adhesion molecule	120133	308840		AGAGAAG^AACcCTGTGGATGT		717	718	del 1 bp codon 718	NM_000425.5	2153delC	2153delC | 2153del1 | 2153del		X	153867109	153867109	XLR				DM			frameshift	Fransen	L1-associated diseases: clinical geneticists divide molecular geneticists unite.	Hum Mol Genet	Human molecular genetics	6	1625	1997	9300653		PRI		CD983452	4/7/2000	D
MASA syndrome	L1CAM	Xq28	L1 cell adhesion molecule	120133	308840		CTGGA^GAGGAct_EI_GTGAGTATCC		809	810	del 2 bp codon 810	NM_000425.5	2430_2431delCT	2430_2431delCT | 2430_2431del2 | 2430_2431del		X	153866649	153866650	XLR				DM			frameshift	Fransen	L1-associated diseases: clinical geneticists divide molecular geneticists unite.	Hum Mol Genet	Human molecular genetics	6	1625	1997	9300653		PRI		CD983453	4/7/2000	D
MASA syndrome	L1CAM	Xq28	L1 cell adhesion molecule	120133	308840		TCACCCTCAG_IE_gC^CGCGTGAGG		1109	1107	del 1 bp codon 1107	NM_000425.5	3323delG	3323delG | 3323del1 | 3323del		X	153864017	153864017	XLR				DM			frameshift	Fransen	L1-associated diseases: clinical geneticists divide molecular geneticists unite.	Hum Mol Genet	Human molecular genetics	6	1625	1997	9300653		PRI		CD983454	4/7/2000	D
Hydrocephalus, X-linked	L1CAM	Xq28	L1 cell adhesion molecule	120133	308840						deletion ~1.9 kb intr.20-intr.27	NM_000425.5							XLR				DM			gross	Kutsche	Characterization of breakpoint sequences of five rearrangements in L1CAM and ABCD1 (ALD) genes.	Hum Mutat	Human mutation	19	526	2002	11968085		PRI		CG024926	11/6/2002	G
Hydrocephalus, X-linked	L1CAM	Xq28	L1 cell adhesion molecule	120133	308840						deletion ~50 kb incl. entire gene	NM_000425.5							XLR				DM			gross	Kutsche	Characterization of breakpoint sequences of five rearrangements in L1CAM and ABCD1 (ALD) genes.	Hum Mutat	Human mutation	19	526	2002	11968085		PRI		CG024927	11/6/2002	G
Mental retardation	L1CAM	Xq28	L1 cell adhesion molecule	120133	308840						deletion 386bp intron 25_intron 27	NM_000425.5	3458-45_3542+158del385	3458-45_3542+158delTCAGGCTGGGGCGGGAGAAG...TTTCAGGGAGAGGCCAACAC | 3458-45_3542+158del43 | 3458-45_3542+158del		X	153863210	153863594	XLR				DM			gross	Swarna	Detection of L1 CAM mutation in a male child with mental retardation.	Indian J Clin Biochem	Indian journal of clinical biochemistry	19	163	2004	23105477		PRI	13,773_14,158	CG046118	1/11/2012	G
Hydrocephalus, X-linked	L1CAM	Xq28	L1 cell adhesion molecule	120133	308840						deletion c.559_594del36	NM_000425.5							XLR				DM			gross	Vos	Genotype-phenotype correlations in L1 syndrome: a guide for genetic counselling and mutation analysis.	J Med Genet	Journal of medical genetics	47	169	2009	19846429		PRI		CG065911	28/11/2006	G
Mental retardation, X-linked	L1CAM	Xq28	L1 cell adhesion molecule	120133	308840						deletion ~275bp ex. 26-27	NM_000425.5							XLR				DM			gross	Jharna		Indian J Hum Genet	Indian journal of human genetics	12	82	2006			PRI		CG068704	22/10/2012	G
L1 syndrome & diabetes insipidus, nephrogenic	L1CAM	Xq28	L1 cell adhesion molecule	120133	308840						deletion 61,557 bp incl. entire gene, AVPR2 &	NM_000425.5							XLR				DM			gross	Knops	Nephrogenic diabetes insipidus in a patient with L1 syndrome: a new report of a contiguous gene deletion syndrome including L1CAM and AVPR2.	Am J Med Genet A	American journal of medical genetics. Part A	146A	1853	2008	18553546		PRI		CG083432	1/8/2008	G
Hydrocephalus, X-linked	L1CAM	Xq28	L1 cell adhesion molecule	120133	308840						deletion ex. 3-28	NM_000425.5							XLR				DM			gross	Adle-Biassette	Neuropathological review of 138 cases genetically tested for X-linked hydrocephalus: evidence for closely related clinical entities of unknown molecular bases.	Acta Neuropathol	Acta neuropathologica	126	427	2013	23820807		PRI	c.92-?_*1147+?del.	CG138941	25/9/2013	G
L1 syndrome	L1CAM	Xq28	L1 cell adhesion molecule	120133	308840						deletion 62kb incl entire gene & ex. 1 of PDZD4	NM_000425.5							XLR				DM			gross	Chidsey	L1CAM whole gene deletion in a child with L1 syndrome.	Am J Med Genet A	American journal of medical genetics. Part A	164	1555	2014	24668863		PRI		CG145115	15/5/2014	G
Bicker-Adams syndrome	L1CAM	Xq28	L1 cell adhesion molecule	120133	308840						deletion 157bp c.3543-28_3671	NM_000425.5							XLR				DM			gross	Alby	Clinical, genetic and neuropathological findings in a series of 138 fetuses with a corpus callosum malformation.	Birth Defects Res A Clin Mol Teratol	Birth defects research. Part A, Clinical and molecular teratology	106	36	2016	26663670		PRI		CG161545	25/2/2016	G
L1 syndrome	L1CAM	Xq28	L1 cell adhesion molecule	120133	308840						deletion ex. 1-6	NM_000425.5							XLR				DM			gross	Accogli	L1CAM variants cause two distinct imaging phenotypes on fetal MRI.	Ann Clin Transl Neurol	Annals of clinical and translational neurology	8	2004	2021	34510796		PRI		CG2126366	10/3/2022	G
Hydrocephalus, X-linked	L1CAM	Xq28	L1 cell adhesion molecule	120133	308840						deletion 22bp c.1696_1703+14del	NM_000425.5	1696_1703+14del22	1696_1703+14delAGTGACAAGTGAGGACAGTGAC | 1696_1703+14del22 | 1696_1703+14del		X	153868288	153868309	XLR				DM			gross	Zhou	Case Report: Two Novel <i>L1CAM</i> Mutations in Two Unrelated Chinese Families With X-Linked Hydrocephalus.	Front Genet	Frontiers in genetics	13		2022	35571029		PRI		CG228741	8/8/2022	G
Hydrocephalus, X-linked	L1CAM	Xq28	L1 cell adhesion molecule	120133	308840						deletion 1511bp c.2043_2432-121del	NM_000425.5	2043_2432-121del1511	2043_2432-121delCTATGTCCACTACACCTTTA...CCATGCAAACACACCTCTCC | 2043_2432-121del43 | 2043_2432-121del		X	153865940	153867450	XLR				DM			gross	Zhou	Case Report: Two Novel <i>L1CAM</i> Mutations in Two Unrelated Chinese Families With X-Linked Hydrocephalus.	Front Genet	Frontiers in genetics	13		2022	35571029		PRI		CG228742	8/8/2022	G
MASA syndrome	L1CAM	Xq28	L1 cell adhesion molecule	120133	308840						deletion 2 kb, intr. 27-3'UTR	NM_000425.5							XLR				DM			gross	Vits	MASA syndrome is due to mutations in the neural cell adhesion gene L1CAM.	Nat Genet	Nature genetics	7	408	1994	7920660		PRI		CG942219	4/7/2000	G
Hydrocephalus, X-linked	L1CAM	Xq28	L1 cell adhesion molecule	120133	308840						deletion c.2805_2843del39	NM_000425.5							XLR				DM			gross	MacFarlane	Nine novel L1 CAM mutations in families with X-linked hydrocephalus.	Hum Mutat	Human mutation	9	512	1997	9195224		PRI		CG973486	1/4/2000	G
MASA syndrome	L1CAM	Xq28	L1 cell adhesion molecule	120133	308840						deletion c.523+26_523+56del31	NM_000425.5							XLR				DM			gross	Fransen	L1-associated diseases: clinical geneticists divide molecular geneticists unite.	Hum Mol Genet	Human molecular genetics	6	1625	1997	9300653		PRI		CG984387	4/7/2000	G
Hydrocephalus, X-linked	L1CAM	Xq28	L1 cell adhesion molecule	120133	308840			AG_IE_ATGAA^GGAaCACCATG_EI_GTA	28	29	ins 1 bp codon 29	NM_000425.5	84dupA	84dupA | 84dup1 | 84dup		X	153873234	153873235	XLR				DM			frameshift	Finckh	Spectrum and detection rate of L1CAM mutations in isolated and familial cases with clinically suspected L1-disease.	Am J Med Genet	American journal of medical genetics	92	40	2000	10797421		PRI		CI001011	25/5/2000	I
Hydrocephalus, X-linked	L1CAM	Xq28	L1 cell adhesion molecule	120133	308840			GCCCTA^GAATtAGTGGAGTCC	1257	1258	ins 1 bp codon 1258	NM_000425.5	3772dupT	3772dupT | 3772dup1 | 3772dup		X	153862664	153862665	XLR				DM			frameshift	Vos	Genotype-phenotype correlations in L1 syndrome: a guide for genetic counselling and mutation analysis.	J Med Genet	Journal of medical genetics	47	169	2009	19846429		PRI		CI065836	28/11/2006	I
Hydrocephalus, X-linked	L1CAM	Xq28	L1 cell adhesion molecule	120133	308840			TGGAT^GAGGGgGGGCAAGGGG	960	961	ins 1 bp codon 961	NM_000425.5	2885dupG	2885dupG | 2885dup1 | 2885dup		X	153864981	153864982	XLR				DM			frameshift	Vos	Genotype-phenotype correlations in L1 syndrome: a guide for genetic counselling and mutation analysis.	J Med Genet	Journal of medical genetics	47	169	2009	19846429		PRI		CI065837	28/11/2006	I
L1 syndrome	L1CAM	Xq28	L1 cell adhesion molecule	120133	308840			CAGGTC^ACTAaTCGGCTACTC	803	804	ins 1 bp codon 804	NM_000425.5	2410dupA	2410dupA | 2410dup1 | 2410dup		X	153866669	153866670	XLR				DM			frameshift	Bertolin	Novel mutations in the L1CAM gene support the complexity of L1 syndrome.	J Neurol Sci	Journal of the neurological sciences	294	124	2010	20447653		PRI		CI103348	16/6/2010	I
Hydrocephalus, X-linked	L1CAM	Xq28	L1 cell adhesion molecule	120133	308840			GTACAGT^CTGgtacagtctgGGCAAGGTTC	665	666	ins 10 bp codon 666	NM_000425.5	1987_1996dupTACAGTCTGG	1987_1996dupTACAGTCTGG | 1987_1996dup10 | 1987_1996dup		X	153867496	153867497	XLR				DM			frameshift	Adle-Biassette	Neuropathological review of 138 cases genetically tested for X-linked hydrocephalus: evidence for closely related clinical entities of unknown molecular bases.	Acta Neuropathol	Acta neuropathologica	126	427	2013	23820807		PRI		CI138938	25/9/2013	I
Hydrocephalus, X-linked	L1CAM	Xq28	L1 cell adhesion molecule	120133	308840			GTCGAAC^ACCcAGCCTGCTGC	932	933	ins 1 bp codon 933	NM_000425.5	2796dupC	2796dupC | 2796dup1 | 2796dup		X	153865163	153865164	XLR				DM			frameshift	Adle-Biassette	Neuropathological review of 138 cases genetically tested for X-linked hydrocephalus: evidence for closely related clinical entities of unknown molecular bases.	Acta Neuropathol	Acta neuropathologica	126	427	2013	23820807		PRI		CI138939	25/9/2013	I
L1 syndrome	L1CAM	Xq28	L1 cell adhesion molecule	120133	308840			ACCTGAG^GCAaG_EI_GTGAGTCAG	712	713	ins 1 bp codon 713	NM_000425.5	2136dupA	2136dupA | 2136dup1 | 2136dup		X	153867356	153867357	XLR				DM			frameshift	Vinci		Genes Genomics	Genes & genomics	38	1159	2016			PRI		CI1621170	8/4/2021	I
L1 syndrome	L1CAM	Xq28	L1 cell adhesion molecule	120133	308840			GGACTAC^AGCgaccagggcgactacagcGACCAGGGCA	584	585	ins 18 bp codon 585	NM_000425.5	1744_1761dupGACTACAGCGACCAGGGC	1744_1761dupGACTACAGCGACCAGGGC | 1744_1761dup18 | 1744_1761dup		X	153868064	153868065	XLR				DM			inframe	Vinci		Genes Genomics	Genes & genomics	38	1159	2016			PRI		CI1621171	8/4/2021	I
Hydrocephalus, X-linked	L1CAM	Xq28	L1 cell adhesion molecule	120133	308840			CAGCCCC^TGCcCTGCTTATCC	17	18	ins 1 bp codon 18	NM_000425.5	52dupC	52dupC | 52dup1 | 52dup		X	153875784	153875785	XLR				DM			frameshift	Gu	Five novel mutations in the L1CAM gene in families with X linked hydrocephalus.	J Med Genet	Journal of medical genetics	33	103	1996	8929944		PRI		CI962299	1/4/2000	I
Hydrocephalus, X-linked	L1CAM	Xq28	L1 cell adhesion molecule	120133	308840			CATGATT^GACagacAGGAAGCCGC	237	238	ins 4 bp codon 238	NM_000425.5	710_713dupACAG	710_713dupACAG | 710_713dup4 | 710_713dup		X	153870480	153870481	XLR				DM			frameshift	Fransen	The clinical spectrum of mutations in L1 a neuronal cell adhesion molecule.	Am J Med Genet	American journal of medical genetics	64	73	1996	8826452		PRI		CI962300	1/4/2000	I
Hydrocephalus, X-linked	L1CAM	Xq28	L1 cell adhesion molecule	120133	308840			CCAGG^ACCATcatCATTCAGAAG	218	219	ins 3 bp codon 219	NM_000425.5	657_659dupCAT	657_659dupCAT | 657_659dup3 | 657_659dup		X	153870824	153870825	XLR				DM			inframe	Ko		Hum Mutat	Human mutation	11	416	1997			PRI	MPR #6	CI973254	2/11/2001	I
Hydrocephalus, X-linked	L1CAM	Xq28	L1 cell adhesion molecule	120133	308840	Glu-Term			27	27	Glu27Term	NM_000425.5	79G>T	79GtoT | E27*		X	153873240	153873240	XLR				DM	1	0.99	nonsense	Finckh	Spectrum and detection rate of L1CAM mutations in isolated and familial cases with clinically suspected L1-disease.	Am J Med Genet	American journal of medical genetics	92	40	2000	10797421	25525159	PRI		CM000724	25/5/2000	M
Hydrocephalus, X-linked	L1CAM	Xq28	L1 cell adhesion molecule	120133	308840	Gln-Term			106	106	Gln106Term	NM_000425.5	316C>T	316CtoT | Q106*		X	153872236	153872236	XLR				DM	1	0.99	nonsense	Finckh	Spectrum and detection rate of L1CAM mutations in isolated and familial cases with clinically suspected L1-disease.	Am J Med Genet	American journal of medical genetics	92	40	2000	10797421	25525159	PRI		CM000725	25/5/2000	M
Hydrocephalus, X-linked	L1CAM	Xq28	L1 cell adhesion molecule	120133	308840	Trp-Cys			335	335	Trp335Cys	NM_000425.5	1005G>T	1005GtoT | W335C		X	153869921	153869921	XLR				DM		0.95	missense	Finckh	Spectrum and detection rate of L1CAM mutations in isolated and familial cases with clinically suspected L1-disease.	Am J Med Genet	American journal of medical genetics	92	40	2000	10797421		PRI		CM000726	25/5/2000	M
Hydrocephalus, X-linked	L1CAM	Xq28	L1 cell adhesion molecule	120133	308840	Asn-Ile			408	408	Asn408Ile	NM_000425.5	1223A>T	1223AtoT | N408I		X	153869564	153869564	XLR				DM		0.415	missense	Finckh	Spectrum and detection rate of L1CAM mutations in isolated and familial cases with clinically suspected L1-disease.	Am J Med Genet	American journal of medical genetics	92	40	2000	10797421		PRI		CM000727	25/5/2000	M
Hydrocephalus, X-linked	L1CAM	Xq28	L1 cell adhesion molecule	120133	308840	Val-Asp			421	421	Val421Asp	NM_000425.5	1262T>A	1262TtoA | V421D		X	153869525	153869525	XLR				DM		0.83	missense	Finckh	Spectrum and detection rate of L1CAM mutations in isolated and familial cases with clinically suspected L1-disease.	Am J Med Genet	American journal of medical genetics	92	40	2000	10797421		PRI		CM000728	25/5/2000	M
Hydrocephalus, X-linked	L1CAM	Xq28	L1 cell adhesion molecule	120133	308840	Gln-Term			423	423	Gln423Term	NM_000425.5	1267C>T	1267CtoT | Q423*		X	153869520	153869520	XLR				DM	3	0.99	nonsense	Finckh	Spectrum and detection rate of L1CAM mutations in isolated and familial cases with clinically suspected L1-disease.	Am J Med Genet	American journal of medical genetics	92	40	2000	10797421	25525159|34676009	PRI		CM000729	25/5/2000	M	449046	Pathogenic
Hydrocephalus, X-linked	L1CAM	Xq28	L1 cell adhesion molecule	120133	308840	Cys-Tyr			497	497	Cys497Tyr	NM_000425.5	1490G>A	1490GtoA | C497Y		X	153868617	153868617	XLR				DM		0.13	missense	Finckh	Spectrum and detection rate of L1CAM mutations in isolated and familial cases with clinically suspected L1-disease.	Am J Med Genet	American journal of medical genetics	92	40	2000	10797421		PRI		CM000730	25/5/2000	M
Hydrocephalus, X-linked	L1CAM	Xq28	L1 cell adhesion molecule	120133	308840	Glu-Term			596	596	Glu596Term	NM_000425.5	1786G>T	1786GtoT | E596*		X	153868040	153868040	XLR				DM	1	0.99	nonsense	Finckh	Spectrum and detection rate of L1CAM mutations in isolated and familial cases with clinically suspected L1-disease.	Am J Med Genet	American journal of medical genetics	92	40	2000	10797421	25525159	PRI		CM000731	25/5/2000	M
Hydrocephalus, X-linked	L1CAM	Xq28	L1 cell adhesion molecule	120133	308840	Ala-Thr			691	691	Ala691Thr	NM_000425.5	2071G>A	2071GtoA | A691T		X	153867422	153867422	XLR				DM		0.82	missense	Finckh	Spectrum and detection rate of L1CAM mutations in isolated and familial cases with clinically suspected L1-disease.	Am J Med Genet	American journal of medical genetics	92	40	2000	10797421		PRI		CM000732	25/5/2000	M
Hydrocephalus, X-linked	L1CAM	Xq28	L1 cell adhesion molecule	120133	308840	Arg-Pro			751	751	Arg751Pro	NM_000425.5	2252G>C	2252GtoC | R751P		X	153866828	153866828	XLR				DM		0.99	missense	Finckh	Spectrum and detection rate of L1CAM mutations in isolated and familial cases with clinically suspected L1-disease.	Am J Med Genet	American journal of medical genetics	92	40	2000	10797421		PRI		CM000733	25/5/2000	M
Hydrocephalus, X-linked	L1CAM	Xq28	L1 cell adhesion molecule	120133	308840	Gly-Term			916	916	Gly916Term	NM_000425.5	2746G>T	2746GtoT | G916*		X	153865302	153865302	XLR				DM	1	0.99	nonsense	Finckh	Spectrum and detection rate of L1CAM mutations in isolated and familial cases with clinically suspected L1-disease.	Am J Med Genet	American journal of medical genetics	92	40	2000	10797421	25525159	PRI		CM000734	25/5/2000	M
Hydrocephalus, X-linked	L1CAM	Xq28	L1 cell adhesion molecule	120133	308840	Arg-Term			1166	1166	Arg1166Term	NM_000425.5	3496C>T	3496CtoT | R1166*	rs1418885000	X	153863511	153863511	XLR				DM	2	0.99	nonsense	Finckh	Spectrum and detection rate of L1CAM mutations in isolated and familial cases with clinically suspected L1-disease.	Am J Med Genet	American journal of medical genetics	92	40	2000	10797421	15904436|25525159	PRI		CM000735	25/5/2000	M	647732	Pathogenic
MASA syndrome	L1CAM	Xq28	L1 cell adhesion molecule	120133	308840	Asp-Tyr			202	202	Asp202Tyr	NM_000425.5	604G>T	604GtoT | D202Y		X	153870880	153870880	XLR				DM	2	0.38	missense	Sztriha	Novel missense mutation in the L1 gene in a child with corpus callosum agenesis retardation adducted thumbs spastic paraparesis and hydrocephalus.	J Child Neurol	Journal of child neurology	15	239	2000	10805190	26891472|31069529	PRI		CM001207	4/7/2000	M
Hydrocephalus, X-linked	L1CAM	Xq28	L1 cell adhesion molecule	120133	308840	Ser-Term			153	153	Ser153Term	NM_000425.5	458C>G	458CtoG | S153*		X	153871122	153871122	XLR				DM	1	0.99	nonsense	Graf	Diffusion-weighted magnetic resonance imaging in boys with neural cell adhesion molecule L1 mutations and congenital hydrocephalus.	Ann Neurol	Annals of neurology	47	113	2000	10632110	25525159	PRI		CM003679	27/6/2001	M
Hydrocephalus, MASA	L1CAM	Xq28	L1 cell adhesion molecule	120133	308840	Gly-Term			847	847	Gly847Term	NM_000425.5	2539G>T	2539GtoT | G847*		X	153865712	153865712	XLR				DM	1	0.99	nonsense	Weller	Genetic and clinical aspects of X-linked hydrocephalus (L1 disease): Mutations in the L1CAM gene.	Hum Mutat	Human mutation	18	1	2001	11438988	25525159	PRI		CM012146	7/8/2001	M
Spastic paraplegia	L1CAM	Xq28	L1 cell adhesion molecule	120133	308840	Ile-Asn			733	733	Ile733Asn	NM_000425.5	2198T>A	2198TtoA | I733N		X	153867064	153867064	XLR				DM		0.75	missense	Dobson	Abnormal corticospinal function but normal axonal guidance in human L1CAM mutations.	Brain	Brain : a journal of neurology	124	2393	2001	11701594		PRI		CM014364	5/8/2002	M
Hydrocephalus, X-linked	L1CAM	Xq28	L1 cell adhesion molecule	120133	308840	Tyr-His			589	589	Tyr589His	NM_000425.5	1765T>C	1765TtoC | Y589H		X	153868061	153868061	XLR				DM		0.69	missense	Senat	Prenatal diagnosis of hydrocephalus-stenosis of the aqueduct of Sylvius by ultrasound in the first trimester of pregnancy. Report of two cases.	Prenat Diagn	Prenatal diagnosis	21	1129	2001	11787037		PRI		CM016214	11/1/2010	M
Hydrocephalus, X-linked	L1CAM	Xq28	L1 cell adhesion molecule	120133	308840	Ala-Pro			415	415	Ala415Pro	NM_000425.5	1243G>C	1243GtoC | A415P		X	153869544	153869544	XLR				DM		0.39	missense	Sztriha	X-linked hydrocephalus: a novel missense mutation in the L1CAM gene.	Pediatr Neurol	Pediatric neurology	27	293	2002	12435569		PRI		CM023949	14/7/2003	M
Hydrocephalus, X-linked	L1CAM	Xq28	L1 cell adhesion molecule	120133	308840	Trp-Leu			1036	1036	Trp1036Leu	NM_000425.5	3107G>T	3107GtoT | W1036L		X	153864644	153864644	XLR				DM	0	0.78	missense	De Angelis	Disease-associated mutations in L1 CAM interfere with ligand interactions and cell-surface expression.	Hum Mol Genet	Human molecular genetics	11	1	2002	11772994	20621658|21688291	PRI		CM025229	1/12/2005	M
Hydrocephalus, X-linked	L1CAM	Xq28	L1 cell adhesion molecule	120133	308840	Gln-Term			992	992	Gln992Term	NM_000425.5	2974C>T	2974CtoT | Q992*	rs879253717	X	153864893	153864893	XLR				DM	1	0.99	nonsense	Okamoto	Hydrocephalus and Hirschsprung's disease with a mutation of L1CAM.	J Hum Genet	Journal of human genetics	49	334	2004	15148591	25525159	PRI		CM044017	12/7/2005	M	10000	Pathogenic
Hydrocephalus, X-linked	L1CAM	Xq28	L1 cell adhesion molecule	120133	308840	Glu-Term			974	974	Glu974Term	NM_000425.5	2920G>T	2920GtoT | E974*		X	153864947	153864947	XLR				DM	2	0.99	nonsense	Bott	Congenital idiopathic intestinal pseudo-obstruction and hydrocephalus with stenosis of the aqueduct of sylvius.	Am J Med Genet A	American journal of medical genetics. Part A	130A	84	2004	15368500	25525159|33914258	PRI		CM046033	11/1/2010	M
Hydrocephalus, X-linked	L1CAM	Xq28	L1 cell adhesion molecule	120133	308840	Gln-Term			459	459	Gln459Term	NM_000425.5	1375C>T	1375CtoT | Q459*		X	153868845	153868845	XLR				DM	1	0.99	nonsense	Silan	A novel L1CAM mutation with L1 spectrum disorders.	Prenat Diagn	Prenatal diagnosis	25	57	2005	15662685	25525159	PRI		CM050283	18/3/2005	M
Hydrocephalus, X-linked	L1CAM	Xq28	L1 cell adhesion molecule	120133	308840	Asn-Lys			369	369	Asn369Lys	NM_000425.5	1107C>A	1107CtoA | N369K		X	153869819	153869819	XLR				DM		0.38	missense	Vos	Genotype-phenotype correlations in L1 syndrome: a guide for genetic counselling and mutation analysis.	J Med Genet	Journal of medical genetics	47	169	2009	19846429		PRI		CM064079	1/9/2006	M
Hydrocephalus, X-linked	L1CAM	Xq28	L1 cell adhesion molecule	120133	308840	Arg-Term			760	760	Arg760Term	NM_000425.5	2278C>T	2278CtoT | R760*	rs797045673	X	153866802	153866802	XLR				DM	2	0.99	nonsense	Vos	Genotype-phenotype correlations in L1 syndrome: a guide for genetic counselling and mutation analysis.	J Med Genet	Journal of medical genetics	47	169	2009	19846429	25525159|31069529	PRI		CM064080	1/9/2006	M	211339	Pathogenic
Hydrocephalus, X-linked	L1CAM	Xq28	L1 cell adhesion molecule	120133	308840	Gln-Term			109	109	Gln109Term	NM_000425.5	325C>T	325CtoT | Q109*		X	153872227	153872227	XLR				DM	1	0.99	nonsense	Vos	Genotype-phenotype correlations in L1 syndrome: a guide for genetic counselling and mutation analysis.	J Med Genet	Journal of medical genetics	47	169	2009	19846429	25525159	PRI		CM064081	1/9/2006	M
Hydrocephalus, X-linked	L1CAM	Xq28	L1 cell adhesion molecule	120133	308840	Pro-Ser			714	714	Pro714Ser	NM_000425.5	2140C>T	2140CtoT | P714S		X	153867122	153867122	XLR				DM		0.325556	missense	Vos	Genotype-phenotype correlations in L1 syndrome: a guide for genetic counselling and mutation analysis.	J Med Genet	Journal of medical genetics	47	169	2009	19846429		PRI		CM064082	1/9/2006	M
Hydrocephalus, X-linked	L1CAM	Xq28	L1 cell adhesion molecule	120133	308840	Pro-Arg			333	333	Pro333Arg	NM_000425.5	998C>G	998CtoG | P333R	rs1064793162	X	153869928	153869928	XLR				DM		0.94	missense	Forrest		L1CAM		PC	.	2006			LSD		CM064083	1/9/2006	M	418277	Pathogenic
Hydrocephalus, X-linked	L1CAM	Xq28	L1 cell adhesion molecule	120133	308840	Glu-Term			133	133	Glu133Term	NM_000425.5	397G>T	397GtoT | E133*		X	153872155	153872155	XLR				DM	1	0.99	nonsense	Vos	Genotype-phenotype correlations in L1 syndrome: a guide for genetic counselling and mutation analysis.	J Med Genet	Journal of medical genetics	47	169	2009	19846429	25525159	PRI		CM064084	1/9/2006	M
Hydrocephalus, X-linked	L1CAM	Xq28	L1 cell adhesion molecule	120133	308840	Leu-Gln			1080	1080	Leu1080Gln	NM_000425.5	3239T>A	3239TtoA | L1080Q		X	153864405	153864405	XLR				DM		0.48	missense	Vos	Genotype-phenotype correlations in L1 syndrome: a guide for genetic counselling and mutation analysis.	J Med Genet	Journal of medical genetics	47	169	2009	19846429		PRI		CM064085	1/9/2006	M
Hydrocephalus, X-linked	L1CAM	Xq28	L1 cell adhesion molecule	120133	308840	Leu-Pro			313	313	Leu313Pro	NM_000425.5	938T>C	938TtoC | L313P		X	153870109	153870109	XLR				DM		0.11	missense	Vos	Genotype-phenotype correlations in L1 syndrome: a guide for genetic counselling and mutation analysis.	J Med Genet	Journal of medical genetics	47	169	2009	19846429		PRI		CM064086	1/9/2006	M
Hydrocephalus, X-linked	L1CAM	Xq28	L1 cell adhesion molecule	120133	308840	Gln-Term			66	66	Gln66Term	NM_000425.5	196C>T	196CtoT | Q66*		X	153872593	153872593	XLR				DM	2	0.6	nonsense	Vos	Genotype-phenotype correlations in L1 syndrome: a guide for genetic counselling and mutation analysis.	J Med Genet	Journal of medical genetics	47	169	2009	19846429	25525159|37251230	PRI		CM064087	1/9/2006	M
Hydrocephalus, X-linked	L1CAM	Xq28	L1 cell adhesion molecule	120133	308840	Ala-Asp			254	254	Ala254Asp	NM_000425.5	761C>A	761CtoA | A254D		X	153870433	153870433	XLR				DM		0.71	missense	Vos	Genotype-phenotype correlations in L1 syndrome: a guide for genetic counselling and mutation analysis.	J Med Genet	Journal of medical genetics	47	169	2009	19846429		PRI		CM064088	1/9/2006	M
Hydrocephalus, X-linked	L1CAM	Xq28	L1 cell adhesion molecule	120133	308840	Ala-Val			59	59	Ala59Val	NM_000425.5	176C>T	176CtoT | A59V		X	153872613	153872613	XLR				DM	1	0.71	missense	No author given		L1CAM		UP	.	2006		35088901	LSD		CM064089	1/9/2006	M	1062737	Uncertain_significance
Hydrocephalus, X-linked	L1CAM	Xq28	L1 cell adhesion molecule	120133	308840	Arg-Gly			184	184	Arg184Gly	NM_000425.5	550C>G	550CtoG | R184G		X	153870934	153870934	XLR				DM		0.19	missense	Vos	Genotype-phenotype correlations in L1 syndrome: a guide for genetic counselling and mutation analysis.	J Med Genet	Journal of medical genetics	47	169	2009	19846429		PRI		CM064090	1/9/2006	M
Hydrocephalus, X-linked	L1CAM	Xq28	L1 cell adhesion molecule	120133	308840	Leu-Val			120	120	Leu120Val	NM_000425.5	358C>G	358CtoG | L120V		X	153872194	153872194	XLR				DM		0.85	missense	Kenwrick		L1CAM		PC	.	2006		24155914	LSD		CM064091	1/9/2006	M
Hydrocephalus, X-linked	L1CAM	Xq28	L1 cell adhesion molecule	120133	308840	Trp-Arg			754	754	Trp754Arg	NM_000425.5	2260T>A	2260TtoA | W754R		X	153866820	153866820	XLR				DM	1	0.520447	missense	Vos	Genotype-phenotype correlations in L1 syndrome: a guide for genetic counselling and mutation analysis.	J Med Genet	Journal of medical genetics	47	169	2009	19846429	34510796	PRI		CM064092	1/9/2006	M
Hydrocephalus, X-linked	L1CAM	Xq28	L1 cell adhesion molecule	120133	308840	Tyr-Term			811	811	Tyr811Term	NM_000425.5	2433C>G	2433CtoG | Y811*		X	153865818	153865818	XLR				DM	1	0.99	nonsense	Vos	Genotype-phenotype correlations in L1 syndrome: a guide for genetic counselling and mutation analysis.	J Med Genet	Journal of medical genetics	47	169	2009	19846429	25525159	PRI		CM064093	1/9/2006	M
Hydrocephalus, X-linked	L1CAM	Xq28	L1 cell adhesion molecule	120133	308840	Tyr-Term			26	26	Tyr26Term	NM_000425.5	78T>A	78TtoA | Y26*		X	153873241	153873241	XLR				DM	2	0.99	nonsense	Vos	Genotype-phenotype correlations in L1 syndrome: a guide for genetic counselling and mutation analysis.	J Med Genet	Journal of medical genetics	47	169	2009	19846429	25525159	PRI		CM064094	1/9/2006	M
Hydrocephalus, X-linked	L1CAM	Xq28	L1 cell adhesion molecule	120133	308840	Tyr-Term			1067	1067	Tyr1067Term	NM_000425.5	3201T>G	3201TtoG | Y1067*		X	153864443	153864443	XLR				DM	1	0.99	nonsense	Kenwrick		L1CAM		PC	.	2006		25525159	LSD		CM064095	1/9/2006	M	592224	Pathogenic
Hydrocephalus, X-linked	L1CAM	Xq28	L1 cell adhesion molecule	120133	308840	Ser-Term			1064	1064	Ser1064Term	NM_000425.5	3191C>A	3191CtoA | S1064*		X	153864453	153864453	XLR				DM	1	0.99	nonsense	Vos	Genotype-phenotype correlations in L1 syndrome: a guide for genetic counselling and mutation analysis.	J Med Genet	Journal of medical genetics	47	169	2009	19846429	25525159	PRI		CM064096	1/9/2006	M
Hydrocephalus, X-linked	L1CAM	Xq28	L1 cell adhesion molecule	120133	308840	Asp-Asn			544	544	Asp544Asn	NM_000425.5	1630G>A	1630GtoA | D544N		X	153868375	153868375	XLR				DM		0.74	missense	Kenwrick		L1CAM		PC	.	2006			LSD		CM064097	1/9/2006	M
Hydrocephalus, X-linked	L1CAM	Xq28	L1 cell adhesion molecule	120133	308840	Trp-Term			138	138	Trp138Term	NM_000425.5	414G>A	414GtoA | W138*		X	153871166	153871166	XLR				DM	1	0.99	nonsense	Vos	Genotype-phenotype correlations in L1 syndrome: a guide for genetic counselling and mutation analysis.	J Med Genet	Journal of medical genetics	47	169	2009	19846429	25525159	PRI		CM064098	1/9/2006	M
Hydrocephalus, X-linked	L1CAM	Xq28	L1 cell adhesion molecule	120133	308840	Trp-Term			662	662	Trp662Term	NM_000425.5	1986G>A	1986GtoA | W662*		X	153867507	153867507	XLR				DM	1	0.99	nonsense	Vos	Genotype-phenotype correlations in L1 syndrome: a guide for genetic counselling and mutation analysis.	J Med Genet	Journal of medical genetics	47	169	2009	19846429	25525159	PRI		CM064099	1/9/2006	M
MASA syndrome	L1CAM	Xq28	L1 cell adhesion molecule	120133	308840	Asp-Asn			770	770	Asp770Asn	NM_000425.5	2308G>A	2308GtoA | D770N	rs148516831	X	153866772	153866772	XLR				DM		0.13	missense	Simonati	A novel missense mutation in the L1CAM gene in a boy with L1 disease.	Neurol Sci	Neurological sciences : official journal of the Italian Neurological Society and of the Italian Society of Clinical Neurophysiology	27	114	2006	16816908		PRI		CM066899	1/4/2007	M	283560	Uncertain_significance
Hydrocephalus, X-linked	L1CAM	Xq28	L1 cell adhesion molecule	120133	308840	Leu-Arg			953	953	Leu953Arg	NM_000425.5	2858T>G	2858TtoG | L953R		X	153865102	153865102	XLR				DM		0.84	missense	Kanemura	Molecular mechanisms and neuroimaging criteria for severe L1 syndrome with X-linked hydrocephalus.	J Neurosurg	Journal of neurosurgery	105	403	2006	17328266		PRI		CM067783	1/11/2007	M
Hydrocephalus, X-linked	L1CAM	Xq28	L1 cell adhesion molecule	120133	308840	Glu-Val			25	25	Glu25Val	NM_000425.5	74A>T	74AtoT | E25V		X	153875763	153875763	XLR				DM		0.12	missense	Kanemura	Molecular mechanisms and neuroimaging criteria for severe L1 syndrome with X-linked hydrocephalus.	J Neurosurg	Journal of neurosurgery	105	403	2006	17328266		PRI		CM067784	1/11/2007	M
Hydrocephalus, X-linked	L1CAM	Xq28	L1 cell adhesion molecule	120133	308840	Lys-Term			860	860	Lys860Term	NM_000425.5	2578A>T	2578AtoT | K860*		X	153865470	153865470	XLR				DM	1	0.99	nonsense	Kanemura	Molecular mechanisms and neuroimaging criteria for severe L1 syndrome with X-linked hydrocephalus.	J Neurosurg	Journal of neurosurgery	105	403	2006	17328266	25525159	PRI		CM067785	1/11/2007	M
Hydrocephalus, X-linked	L1CAM	Xq28	L1 cell adhesion molecule	120133	308840	Glu-Term			1008	1008	Glu1008Term	NM_000425.5	3022G>T	3022GtoT | E1008*		X	153864845	153864845	XLR				DM	1	0.99	nonsense	Kanemura	Molecular mechanisms and neuroimaging criteria for severe L1 syndrome with X-linked hydrocephalus.	J Neurosurg	Journal of neurosurgery	105	403	2006	17328266	25525159	PRI		CM067786	1/11/2007	M
Hydrocephalus, X-linked	L1CAM	Xq28	L1 cell adhesion molecule	120133	308840	Val-Phe			689	689	Val689Phe	NM_000425.5	2065G>T	2065GtoT | V689F		X	153867428	153867428	XLR				DM		0.9375	missense	Kanemura	Molecular mechanisms and neuroimaging criteria for severe L1 syndrome with X-linked hydrocephalus.	J Neurosurg	Journal of neurosurgery	105	403	2006	17328266		PRI		CM067787	1/11/2007	M
Hydrocephalus, X-linked	L1CAM	Xq28	L1 cell adhesion molecule	120133	308840	Val-Asp			458	458	Val458Asp	NM_000425.5	1373T>A	1373TtoA | V458D		X	153868847	153868847	XLR				DM		0.73	missense	Kanemura	Molecular mechanisms and neuroimaging criteria for severe L1 syndrome with X-linked hydrocephalus.	J Neurosurg	Journal of neurosurgery	105	403	2006	17328266		PRI		CM067788	1/11/2007	M
Hydrocephalus, X-linked	L1CAM	Xq28	L1 cell adhesion molecule	120133	308840	Tyr-Term			290	290	Tyr290Term	NM_000425.5	870C>A	870CtoA | Y290*		X	153870177	153870177	XLR				DM	1	0.99	nonsense	Kanemura	Molecular mechanisms and neuroimaging criteria for severe L1 syndrome with X-linked hydrocephalus.	J Neurosurg	Journal of neurosurgery	105	403	2006	17328266	25525159	PRI		CM067789	1/11/2007	M
Hydrocephalus, X-linked	L1CAM	Xq28	L1 cell adhesion molecule	120133	308840	Tyr-Term			750	750	Tyr750Term	NM_000425.5	2250C>A	2250CtoA | Y750*		X	153866830	153866830	XLR				DM	1	0.99	nonsense	Kanemura	Molecular mechanisms and neuroimaging criteria for severe L1 syndrome with X-linked hydrocephalus.	J Neurosurg	Journal of neurosurgery	105	403	2006	17328266	25525159	PRI		CM067790	1/11/2007	M
Hydrocephalus, X-linked	L1CAM	Xq28	L1 cell adhesion molecule	120133	308840	Cys-Tyr			312	312	Cys312Tyr	NM_000425.5	935G>A	935GtoA | C312Y		X	153870112	153870112	XLR				DM		0.644833	missense	Kanemura	Molecular mechanisms and neuroimaging criteria for severe L1 syndrome with X-linked hydrocephalus.	J Neurosurg	Journal of neurosurgery	105	403	2006	17328266		PRI		CM067791	1/11/2007	M
Hirschsprung disease	L1CAM	Xq28	L1 cell adhesion molecule	120133	308840	Val-Ala			31	31	Val31Ala	NM_000425.5	92T>C	92TtoC | V31A	rs782476478	X	153872697	153872697	XLR				DM	2	0.4	missense	Nakakimura	Hirschsprung's disease, acrocallosal syndrome, and congenital hydrocephalus: report of 2 patients and literature review.	J Pediatr Surg	Journal of pediatric surgery	43	E13	2008	18485929	21644943|25525159	PRI		CM086844	1/12/2008	M	701733	Benign
Hydrocephalus, X-linked	L1CAM	Xq28	L1 cell adhesion molecule	120133	308840	Arg-Pro			937	937	Arg937Pro	NM_000425.5	2810G>C	2810GtoC | R937P		X	153865150	153865150	XLR				DM		0.26	missense	Wilson	Prenatal identification of a novel R937P L1CAM missense mutation.	Genet Test Mol Biomarkers	Genetic testing and molecular biomarkers	13	515	2009	19594370		PRI	conf. PC <952>	CM098229	27/11/2009	M
Hydrocephalus, X-linked	L1CAM	Xq28	L1 cell adhesion molecule	120133	308840	Met-Thr			1	1	Met1Thr	NM_000425.5	2T>C	2TtoC | M1T		X	153875835	153875835	XLR				DM		0.24	initiation	Vos	Genotype-phenotype correlations in L1 syndrome: a guide for genetic counselling and mutation analysis.	J Med Genet	Journal of medical genetics	47	169	2009	19846429		PRI		CM099741	11/1/2010	M
Hydrocephalus, X-linked	L1CAM	Xq28	L1 cell adhesion molecule	120133	308840	Ile-Asn			37	37	Ile37Asn	NM_000425.5	110T>A	110TtoA | I37N		X	153872679	153872679	XLR				DM	1	0.91	missense	Vos	Genotype-phenotype correlations in L1 syndrome: a guide for genetic counselling and mutation analysis.	J Med Genet	Journal of medical genetics	47	169	2009	19846429	26891472	PRI		CM099742	11/1/2010	M
Hydrocephalus, X-linked	L1CAM	Xq28	L1 cell adhesion molecule	120133	308840	Trp-Arg			276	276	Trp276Arg	NM_000425.5	826T>C	826TtoC | W276R		X	153870221	153870221	XLR				DM		0.98	missense	Vos	Genotype-phenotype correlations in L1 syndrome: a guide for genetic counselling and mutation analysis.	J Med Genet	Journal of medical genetics	47	169	2009	19846429		PRI		CM099743	11/1/2010	M
Hydrocephalus, X-linked	L1CAM	Xq28	L1 cell adhesion molecule	120133	308840	Trp-Term			366	366	Trp366Term	NM_000425.5	1097G>A	1097GtoA | W366*		X	153869829	153869829	XLR				DM	1	0.99	nonsense	Vos	Genotype-phenotype correlations in L1 syndrome: a guide for genetic counselling and mutation analysis.	J Med Genet	Journal of medical genetics	47	169	2009	19846429	25525159	PRI		CM099744	11/1/2010	M
Hydrocephalus, X-linked	L1CAM	Xq28	L1 cell adhesion molecule	120133	308840	Gly-Arg			480	480	Gly480Arg	NM_000425.5	1438G>A	1438GtoA | G480R		X	153868669	153868669	XLR				DM		0.24	missense	Vos	Genotype-phenotype correlations in L1 syndrome: a guide for genetic counselling and mutation analysis.	J Med Genet	Journal of medical genetics	47	169	2009	19846429		PRI		CM099745	11/1/2010	M
Hydrocephalus, X-linked	L1CAM	Xq28	L1 cell adhesion molecule	120133	308840	Ile-Phe			645	645	Ile645Phe	NM_000425.5	1933A>T	1933AtoT | I645F		X	153867806	153867806	XLR				DM		0.99	missense	Vos	Genotype-phenotype correlations in L1 syndrome: a guide for genetic counselling and mutation analysis.	J Med Genet	Journal of medical genetics	47	169	2009	19846429		PRI		CM099746	11/1/2010	M
Hydrocephalus, X-linked	L1CAM	Xq28	L1 cell adhesion molecule	120133	308840	Gln-Term			789	789	Gln789Term	NM_000425.5	2365C>T	2365CtoT | Q789*	rs267606395	X	153866715	153866715	XLR				DM	1	0.99	nonsense	Vos	Genotype-phenotype correlations in L1 syndrome: a guide for genetic counselling and mutation analysis.	J Med Genet	Journal of medical genetics	47	169	2009	19846429	25525159	PRI		CM099747	11/1/2010	M
Hydrocephalus, X-linked	L1CAM	Xq28	L1 cell adhesion molecule	120133	308840	Tyr-Term			891	891	Tyr891Term	NM_000425.5	2673C>A	2673CtoA | Y891*		X	153865375	153865375	XLR				DM	1	0.99	nonsense	Vos	Genotype-phenotype correlations in L1 syndrome: a guide for genetic counselling and mutation analysis.	J Med Genet	Journal of medical genetics	47	169	2009	19846429	25525159	PRI		CM099748	11/1/2010	M
Hydrocephalus, X-linked	L1CAM	Xq28	L1 cell adhesion molecule	120133	308840	Met-Ile			172	172	Met172Ile	NM_000425.5	516G>A	516GtoA | M172I		X	153871064	153871064	XLR				DM?	2	0.3	missense	Vos	Genotype-phenotype correlations in L1 syndrome: a guide for genetic counselling and mutation analysis.	J Med Genet	Journal of medical genetics	47	169	2009	19846429	26891472|26916325	PRI		CM099749	11/1/2010	M
Hydrocephalus, X-linked	L1CAM	Xq28	L1 cell adhesion molecule	120133	308840	Asp-Asn			516	516	Asp516Asn	NM_000425.5	1546G>A	1546GtoA | D516N		X	153868561	153868561	XLR				DM?		0.12	missense	Vos	Genotype-phenotype correlations in L1 syndrome: a guide for genetic counselling and mutation analysis.	J Med Genet	Journal of medical genetics	47	169	2009	19846429		PRI		CM099750	11/1/2010	M	581446	Uncertain_significance
Hydrocephalus, X-linked	L1CAM	Xq28	L1 cell adhesion molecule	120133	308840	Asp-Tyr			516	516	Asp516Tyr	NM_000425.5	1546G>T	1546GtoT | D516Y		X	153868561	153868561	XLR				DM?		0.19	missense	Vos	Genotype-phenotype correlations in L1 syndrome: a guide for genetic counselling and mutation analysis.	J Med Genet	Journal of medical genetics	47	169	2009	19846429		PRI		CM099751	11/1/2010	M
Hydrocephalus, X-linked	L1CAM	Xq28	L1 cell adhesion molecule	120133	308840	Arg-His			525	525	Arg525His	NM_000425.5	1574G>A	1574GtoA | R525H	rs782401498	X	153868431	153868431	XLR	1	4.65853e-05	21466	DM?		0.17	missense	Vos	Genotype-phenotype correlations in L1 syndrome: a guide for genetic counselling and mutation analysis.	J Med Genet	Journal of medical genetics	47	169	2009	19846429		PRI		CM099752	11/1/2010	M
Hydrocephalus, X-linked	L1CAM	Xq28	L1 cell adhesion molecule	120133	308840	Thr-Met			627	627	Thr627Met	NM_000425.5	1880C>T	1880CtoT | T627M	rs398123360	X	153867859	153867859	XLR				DM?		0.19	missense	Vos	Genotype-phenotype correlations in L1 syndrome: a guide for genetic counselling and mutation analysis.	J Med Genet	Journal of medical genetics	47	169	2009	19846429		PRI		CM099753	11/1/2010	M	92920	Conflicting_interpretations_of_pathogenicity
Hydrocephalus, X-linked	L1CAM	Xq28	L1 cell adhesion molecule	120133	308840	Ala-Pro			593	593	Ala593Pro	NM_000425.5	1777G>C	1777GtoC | A593P		X	153868049	153868049	XLR				DM		0.82	missense	Piccione	A novel L1CAM mutation in a fetus detected by prenatal diagnosis.	Eur J Pediatr	European journal of pediatrics	169	415	2010	19685344		PRI		CM099770	11/1/2010	M
L1 syndrome	L1CAM	Xq28	L1 cell adhesion molecule	120133	308840	Trp-Arg			9	9	Trp9Arg	NM_000425.5	25T>A	25TtoA | W9R		X	153875812	153875812	XLR				DM	1	0.66	missense	Bertolin	Novel mutations in the L1CAM gene support the complexity of L1 syndrome.	J Neurol Sci	Journal of the neurological sciences	294	124	2010	20447653	25525159	PRI		CM103349	16/6/2010	M
L1 syndrome	L1CAM	Xq28	L1 cell adhesion molecule	120133	308840	Tyr-Cys			310	310	Tyr310Cys	NM_000425.5	929A>G	929AtoG | Y310C		X	153870118	153870118	XLR				DM		0.56	missense	Bertolin	Novel mutations in the L1CAM gene support the complexity of L1 syndrome.	J Neurol Sci	Journal of the neurological sciences	294	124	2010	20447653		PRI		CM103350	16/6/2010	M
Hydrocephalus, X-linked	L1CAM	Xq28	L1 cell adhesion molecule	120133	308840	Tyr-Term			382	382	Tyr382Term	NM_000425.5	1146C>A	1146CtoA | Y382*		X	153869641	153869641	XLR				DM		0.99	nonsense	Yamasaki	Prenatal molecular diagnosis of a severe type of L1 syndrome (X-linked hydrocephalus).	J Neurosurg Pediatr	Journal of neurosurgery. Pediatrics.	8	411	2011	21961551		PRI		CM118665	28/10/2011	M
Hydrocephalus, X-linked	L1CAM	Xq28	L1 cell adhesion molecule	120133	308840	Val-Ile			768	768	Val768Ile	NM_000425.5	2302G>A	2302GtoA | V768I	rs36021462	X	153866778	153866778	XLR	36	0.00167606	21479	DM?	-1	0.12	missense	Marx	Pathomechanistic characterization of two exonic L1CAM variants located in trans in an obligate carrier of X-linked hydrocephalus.	Neurogenetics	Neurogenetics	13	49	2012	22222883	30487145|35132093|9268105	PRI	Impairs L1CAM-mediated cell-cell adhesion.	CM120261	20/1/2012	M	92924	Conflicting_interpretations_of_pathogenicity
Hydrocephalus, X-linked	L1CAM	Xq28	L1 cell adhesion molecule	120133	308840	Trp-Cys			635	635	Trp635Cys	NM_000425.5	1905G>C	1905GtoC | W635C		X	153867834	153867834	XLR				DM		0.75	missense	Marx	Pathomechanistic characterization of two exonic L1CAM variants located in trans in an obligate carrier of X-linked hydrocephalus.	Neurogenetics	Neurogenetics	13	49	2012	22222883		PRI	Descr. as c.1906G>C p.W635C, conf. by PC <1366>. Affects cell-cell adhesion & neurite growth.	CM121582	29/2/2012	M
Hirschsprung disease & hydrocephalus, X-linked	L1CAM	Xq28	L1 cell adhesion molecule	120133	308840	Gln-Term			21	21	Gln21Term	NM_000425.5	61C>T	61CtoT | Q21*		X	153875776	153875776	XLR				DM		0.99	nonsense	Takenouchi	Hydrocephalus with Hirschsprung disease: severe end of X-linked hydrocephalus spectrum.	Am J Med Genet A	American journal of medical genetics. Part A	158A	812	2012	22354677		PRI		CM122396	27/3/2012	M
Hydrocephalus, X-linked	L1CAM	Xq28	L1 cell adhesion molecule	120133	308840	Thr-Pro			70	70	Thr70Pro	NM_000425.5	208A>C	208AtoC | T70P		X	153872344	153872344	XLR				DM		0.83	missense	Adle-Biassette	Neuropathological review of 138 cases genetically tested for X-linked hydrocephalus: evidence for closely related clinical entities of unknown molecular bases.	Acta Neuropathol	Acta neuropathologica	126	427	2013	23820807		PRI		CM138908	25/9/2013	M
Hydrocephalus, X-linked	L1CAM	Xq28	L1 cell adhesion molecule	120133	308840	Cys-Tyr			404	404	Cys404Tyr	NM_000425.5	1211G>A	1211GtoA | C404Y		X	153869576	153869576	XLR				DM		0.73	missense	Adle-Biassette	Neuropathological review of 138 cases genetically tested for X-linked hydrocephalus: evidence for closely related clinical entities of unknown molecular bases.	Acta Neuropathol	Acta neuropathologica	126	427	2013	23820807		PRI		CM138909	25/9/2013	M
Hydrocephalus, X-linked	L1CAM	Xq28	L1 cell adhesion molecule	120133	308840	Trp-Cys			460	460	Trp460Cys	NM_000425.5	1380G>C	1380GtoC | W460C		X	153868727	153868727	XLR				DM		0.93	missense	Adle-Biassette	Neuropathological review of 138 cases genetically tested for X-linked hydrocephalus: evidence for closely related clinical entities of unknown molecular bases.	Acta Neuropathol	Acta neuropathologica	126	427	2013	23820807		PRI		CM138910	25/9/2013	M
Hydrocephalus, X-linked	L1CAM	Xq28	L1 cell adhesion molecule	120133	308840	Val-Gly			707	707	Val707Gly	NM_000425.5	2120T>G	2120TtoG | V707G		X	153867373	153867373	XLR				DM		0.77	missense	Adle-Biassette	Neuropathological review of 138 cases genetically tested for X-linked hydrocephalus: evidence for closely related clinical entities of unknown molecular bases.	Acta Neuropathol	Acta neuropathologica	126	427	2013	23820807		PRI		CM138911	25/9/2013	M
Hydrocephalus, X-linked	L1CAM	Xq28	L1 cell adhesion molecule	120133	308840	Gly-Val			795	795	Gly795Val	NM_000425.5	2384G>T	2384GtoT | G795V		X	153866696	153866696	XLR				DM		0.71	missense	Adle-Biassette	Neuropathological review of 138 cases genetically tested for X-linked hydrocephalus: evidence for closely related clinical entities of unknown molecular bases.	Acta Neuropathol	Acta neuropathologica	126	427	2013	23820807		PRI		CM138912	25/9/2013	M
Hydrocephalus, X-linked	L1CAM	Xq28	L1 cell adhesion molecule	120133	308840	Ala-Asp			1025	1025	Ala1025Asp	NM_000425.5	3074C>A	3074CtoA | A1025D		X	153864677	153864677	XLR				DM		0.91	missense	Adle-Biassette	Neuropathological review of 138 cases genetically tested for X-linked hydrocephalus: evidence for closely related clinical entities of unknown molecular bases.	Acta Neuropathol	Acta neuropathologica	126	427	2013	23820807		PRI		CM138913	25/9/2013	M
Hydrocephalus, X-linked	L1CAM	Xq28	L1 cell adhesion molecule	120133	308840	Leu-Pro			1080	1080	Leu1080Pro	NM_000425.5	3239T>C	3239TtoC | L1080P		X	153864405	153864405	XLR				DM		0.97	missense	Adle-Biassette	Neuropathological review of 138 cases genetically tested for X-linked hydrocephalus: evidence for closely related clinical entities of unknown molecular bases.	Acta Neuropathol	Acta neuropathologica	126	427	2013	23820807		PRI		CM138914	25/9/2013	M
Hydrocephalus, X-linked	L1CAM	Xq28	L1 cell adhesion molecule	120133	308840	Tyr-Term			207	207	Tyr207Term	NM_000425.5	621C>A	621CtoA | Y207*		X	153870863	153870863	XLR				DM		0.99	nonsense	Adle-Biassette	Neuropathological review of 138 cases genetically tested for X-linked hydrocephalus: evidence for closely related clinical entities of unknown molecular bases.	Acta Neuropathol	Acta neuropathologica	126	427	2013	23820807		PRI		CM138915	25/9/2013	M
Hydrocephalus, X-linked	L1CAM	Xq28	L1 cell adhesion molecule	120133	308840	Gln-Term			258	258	Gln258Term	NM_000425.5	772C>T	772CtoT | Q258*		X	153870422	153870422	XLR				DM		0.92	nonsense	Adle-Biassette	Neuropathological review of 138 cases genetically tested for X-linked hydrocephalus: evidence for closely related clinical entities of unknown molecular bases.	Acta Neuropathol	Acta neuropathologica	126	427	2013	23820807		PRI		CM138916	25/9/2013	M
Hydrocephalus, X-linked	L1CAM	Xq28	L1 cell adhesion molecule	120133	308840	Gln-Term			291	291	Gln291Term	NM_000425.5	871C>T	871CtoT | Q291*		X	153870176	153870176	XLR				DM		0.99	nonsense	Adle-Biassette	Neuropathological review of 138 cases genetically tested for X-linked hydrocephalus: evidence for closely related clinical entities of unknown molecular bases.	Acta Neuropathol	Acta neuropathologica	126	427	2013	23820807		PRI		CM138917	25/9/2013	M
Hydrocephalus, X-linked	L1CAM	Xq28	L1 cell adhesion molecule	120133	308840	Gln-Term			298	298	Gln298Term	NM_000425.5	892C>T	892CtoT | Q298*		X	153870155	153870155	XLR				DM		0.99	nonsense	Adle-Biassette	Neuropathological review of 138 cases genetically tested for X-linked hydrocephalus: evidence for closely related clinical entities of unknown molecular bases.	Acta Neuropathol	Acta neuropathologica	126	427	2013	23820807		PRI		CM138918	25/9/2013	M
Hydrocephalus, X-linked	L1CAM	Xq28	L1 cell adhesion molecule	120133	308840	Trp-Term			460	460	Trp460Term	NM_000425.5	1380G>A	1380GtoA | W460*		X	153868727	153868727	XLR				DM		0.99	nonsense	Adle-Biassette	Neuropathological review of 138 cases genetically tested for X-linked hydrocephalus: evidence for closely related clinical entities of unknown molecular bases.	Acta Neuropathol	Acta neuropathologica	126	427	2013	23820807		PRI		CM138919	25/9/2013	M
Hydrocephalus, X-linked	L1CAM	Xq28	L1 cell adhesion molecule	120133	308840	Gln-Term			628	628	Gln628Term	NM_000425.5	1882C>T	1882CtoT | Q628*		X	153867857	153867857	XLR				DM		0.99	nonsense	Adle-Biassette	Neuropathological review of 138 cases genetically tested for X-linked hydrocephalus: evidence for closely related clinical entities of unknown molecular bases.	Acta Neuropathol	Acta neuropathologica	126	427	2013	23820807		PRI		CM138920	25/9/2013	M
Hydrocephalus, X-linked	L1CAM	Xq28	L1 cell adhesion molecule	120133	308840	Tyr-Term			663	663	Tyr663Term	NM_000425.5	1989C>G	1989CtoG | Y663*		X	153867504	153867504	XLR				DM	2	0.99	nonsense	Adle-Biassette	Neuropathological review of 138 cases genetically tested for X-linked hydrocephalus: evidence for closely related clinical entities of unknown molecular bases.	Acta Neuropathol	Acta neuropathologica	126	427	2013	23820807	35726512|36797717	PRI		CM138921	25/9/2013	M
Hydrocephalus, X-linked	L1CAM	Xq28	L1 cell adhesion molecule	120133	308840	Gln-Term			929	929	Gln929Term	NM_000425.5	2785C>T	2785CtoT | Q929*		X	153865175	153865175	XLR				DM		0.99	nonsense	Adle-Biassette	Neuropathological review of 138 cases genetically tested for X-linked hydrocephalus: evidence for closely related clinical entities of unknown molecular bases.	Acta Neuropathol	Acta neuropathologica	126	427	2013	23820807		PRI		CM138922	25/9/2013	M
Hydrocephalus, X-linked	L1CAM	Xq28	L1 cell adhesion molecule	120133	308840	Gly-Term			1055	1055	Gly1055Term	NM_000425.5	3163G>T	3163GtoT | G1055*		X	153864588	153864588	XLR				DM		0.99	nonsense	Adle-Biassette	Neuropathological review of 138 cases genetically tested for X-linked hydrocephalus: evidence for closely related clinical entities of unknown molecular bases.	Acta Neuropathol	Acta neuropathologica	126	427	2013	23820807		PRI		CM138923	25/9/2013	M
Hydrocephalus, X-linked	L1CAM	Xq28	L1 cell adhesion molecule	120133	308840	Trp-Term			1036	1036	Trp1036Term	NM_000425.5	3107G>A	3107GtoA | W1036*		X	153864644	153864644	XLR				DM		0.99	nonsense	Adle-Biassette	Neuropathological review of 138 cases genetically tested for X-linked hydrocephalus: evidence for closely related clinical entities of unknown molecular bases.	Acta Neuropathol	Acta neuropathologica	126	427	2013	23820807		PRI		CM138924	25/9/2013	M
Intellectual disability	L1CAM	Xq28	L1 cell adhesion molecule	120133	308840	Asp-Asn			202	202	Asp202Asn	NM_000425.5	604G>A	604GtoA | D202N		X	153870880	153870880	XLR				DM	1	0.43	missense	Hu	X-exome sequencing of 405 unresolved families identifies seven novel intellectual disability genes.	Mol Psychiatry	Molecular psychiatry	21	133	2016	25644381	31216405	PRI	Suppl. Table 5	CM151132	19/2/2015	M	689728	Likely_pathogenic
Hydrocephalus, X-linked	L1CAM	Xq28	L1 cell adhesion molecule	120133	308840	Gln-Term			747	747	Gln747Term	NM_000425.5	2239C>T	2239CtoT | Q747*		X	153866841	153866841	XLR				DM		0.99	nonsense	Ochando	Prenatal diagnosis of X-linked hydrocephalus in a family with a novel mutation in L1CAM gene.	J Obstet Gynaecol	Journal of obstetrics and gynaecology : the journal of the Institute of Obstetrics and Gynaecology	36	403	2016	26471711		PRI		CM1514439	16/2/2016	M
Developmental delay with dysmorphic facies, polymicrogyria and periventricular heterotopias	L1CAM	Xq28	L1 cell adhesion molecule	120133	308840	Gly-Arg			587	587	Gly587Arg	NM_000425.5	1759G>C	1759GtoC | G587R	rs199888009	X	153868067	153868067	XLR	1	4.71965e-05	21188	DM?		0.23	missense	Shieh	Mutation in the sixth immunoglobulin domain of L1CAM is associated with migrational brain anomalies.	Neurol Genet	Neurology genetics	1	34	2015	27066571		PRI		CM1515203	14/4/2016	M	435686	Conflicting_interpretations_of_pathogenicity
Cerebral palsy	L1CAM	Xq28	L1 cell adhesion molecule	120133	308840	Pro-Ala			161	161	Pro161Ala	NM_000425.5	481C>G	481CtoG | P161A		X	153871099	153871099	XLR				DM		0.74	missense	McMichael	Whole-exome sequencing points to considerable genetic heterogeneity of cerebral palsy.	Mol Psychiatry	Molecular psychiatry	20	176	2015	25666757		PRI		CM151703	16/3/2015	M
Cerebral palsy	L1CAM	Xq28	L1 cell adhesion molecule	120133	308840	Glu-Lys			304	304	Glu304Lys	NM_000425.5	910G>A	910GtoA | E304K	rs201311640	X	153870137	153870137	XLR				DM?		0.3	missense	McMichael	Whole-exome sequencing points to considerable genetic heterogeneity of cerebral palsy.	Mol Psychiatry	Molecular psychiatry	20	176	2015	25666757		PRI	Suppl. Table H	CM151720	16/3/2015	M
L1 syndrome	L1CAM	Xq28	L1 cell adhesion molecule	120133	308840	Asp-Ala			585	585	Asp585Ala	NM_000425.5	1754A>C	1754AtoC | D585A		X	153868072	153868072	XLR				DM		0.64	missense	Mar铆n	Three cases with L1 syndrome and two novel mutations in the L1CAM gene.	Eur J Pediatr	European journal of pediatrics	174	1541	2015	25948108		PRI		CM155633	30/6/2015	M
L1 syndrome	L1CAM	Xq28	L1 cell adhesion molecule	120133	308840	Gln-Term			1160	1160	Gln1160Term	NM_000425.5	3478C>T	3478CtoT | Q1160*		X	153863529	153863529	XLR				DM		0.99	nonsense	Mar铆n	Three cases with L1 syndrome and two novel mutations in the L1CAM gene.	Eur J Pediatr	European journal of pediatrics	174	1541	2015	25948108		PRI		CM155634	30/6/2015	M
L1 syndrome	L1CAM	Xq28	L1 cell adhesion molecule	120133	308840	Leu-Arg			738	738	Leu738Arg	NM_000425.5	2213T>G	2213TtoG | L738R		X	153866867	153866867	XLR				DM		0.63	missense	Vinci		Genes Genomics	Genes & genomics	38	1159	2016			PRI		CM1621168	8/4/2021	M
L1 syndrome	L1CAM	Xq28	L1 cell adhesion molecule	120133	308840	Pro-Leu			333	333	Pro333Leu	NM_000425.5	998C>T	998CtoT | P333L		X	153869928	153869928	XLR				DM	1	0.66	missense	Otter	A novel mutation in L1CAM causes a mild form of L1 syndrome: a case report.	Clin Case Rep	Clinical Case Reports	5	1213	2017	28781826	30365056	PRI		CM1710782	21/8/2017	M
Hydrocephalus, X-linked	L1CAM	Xq28	L1 cell adhesion molecule	120133	308840	Glu-Term			305	305	Glu305Term	NM_000425.5	913G>T	913GtoT | E305*		X	153870134	153870134	XLR				DM		0.99	nonsense	Geis		OBM Genet	OBM genetics.	2		2018			PRI	Likely germline mosaicism	CM1810253	30/7/2018	M
Hydrocephalus, X-linked	L1CAM	Xq28	L1 cell adhesion molecule	120133	308840	Val-Phe			788	788	Val788Phe	NM_000425.5	2362G>T	2362GtoT | V788F		X	153866718	153866718	XLR				DM	1	0.75	missense	Xie	Two novel pathogenic variants of L1CAM gene in two fetuses with isolated X鈥憀inked hydrocephaly: A case report.	Mol Med Rep	Molecular medicine reports	18	5760	2018	30365056	33196764	PRI		CM1815645	31/10/2018	M
Corpus callosum local dysplasia	L1CAM	Xq28	L1 cell adhesion molecule	120133	308840	Val-Ala			329	329	Val329Ala	NM_000425.5	986T>C	986TtoC | V329A		X	153870061	153870061	XLR				DM		0.65	missense	Gao	[Study of <i>de novo</i> point mutations in known genes among patients with unexplained intellectual disability or developmental delay].	Zhonghua Yi Xue Za Zhi	Zhonghua yi xue za zhi	98	3426	2018	30440138		PRI	[De novo]	CM1817831	29/11/2018	M
Spastic paraplegia	L1CAM	Xq28	L1 cell adhesion molecule	120133	308840	Asp-His			1210	1210	Asp1210His	NM_000425.5	3628G>C	3628GtoC | D1210H		X	153862809	153862809	XLR				DM		0.58	missense	D'Amore	Next Generation Molecular Diagnosis of Hereditary Spastic Paraplegias: An Italian Cross-Sectional Study.	Front Neurol	Frontiers in neurology	9		2018	30564185		PRI		CM1820373	8/1/2019	M
Pulmonary arterial hypertension	L1CAM	Xq28	L1 cell adhesion molecule	120133	308840	Ser-Gly			1230	1230	Ser1230Gly	NM_000425.5	3688A>G	3688AtoG | S1230G		X	153862749	153862749	XLR				DM?		0.83	missense	Zhu	Rare variants in SOX17 are associated with pulmonary arterial hypertension with congenital heart disease.	Genome Med	Genome medicine	10		2018	30029678		PRI	Reported as A3661G [NM_001143963]. [De novo]. See supplementary table S8.	CM1823650	3/4/2019	M
Malformation of cortical development	L1CAM	Xq28	L1 cell adhesion molecule	120133	308840	Gly-Arg			1055	1055	Gly1055Arg	NM_000425.5	3163G>A	3163GtoA | G1055R	rs1484399991	X	153864588	153864588	XLR	1	4.69528e-05	21298	DM?		0.1	missense	Wiszniewski	Comprehensive genomic analysis of patients with disorders of cerebral cortical development.	Eur J Hum Genet	European journal of human genetics : EJHG	26	1121	2018	29706646		PRI		CM1825840	4/9/2019	M	438595	Uncertain_significance
Hydrocephalus, X-linked	L1CAM	Xq28	L1 cell adhesion molecule	120133	308840	Pro-Ser			360	360	Pro360Ser	NM_000425.5	1078C>T	1078CtoT | P360S		X	153869848	153869848	XLR				DM		0.946667	missense	Duan	Novel missense mutation of L1CAM in a fetus with isolated hydrocephalus.	Congenit Anom (Kyoto)	Congenital anomalies	58	176	2018	29292840		PRI		CM184064	16/4/2018	M
Hydrocephalus, X-linked	L1CAM	Xq28	L1 cell adhesion molecule	120133	308840	Trp-Term			171	171	Trp171Term	NM_000425.5	512G>A	512GtoA | W171*		X	153871068	153871068	XLR				DM		0.99	nonsense	Hu	[Analysis of L1CAM gene mutation in pedigrees with X-linked genetic hydrocephalus].	Zhonghua Yi Xue Yi Chuan Xue Za Zhi	Zhonghua yi xue yi chuan xue za zhi = Zhonghua yixue yichuanxue zazhi = Chinese journal of medical genetics	36	465	2019	31030434		PRI		CM1912321	12/9/2019	M
Leukodystrophy	L1CAM	Xq28	L1 cell adhesion molecule	120133	308840	Ile-Asn			368	368	Ile368Asn	NM_000425.5	1103T>A	1103TtoA | I368N		X	153869823	153869823	XLR				DM		0.63	missense	Helman	Genome sequencing in persistently unsolved white matter disorders.	Ann Clin Transl Neurol	Annals of clinical and translational neurology	7	144	2020	31912665		PRI	Case summary in Appendix S1 (online).	CM200832	19/2/2020	M	1196858	Likely_pathogenic
Spastic paraplegia	L1CAM	Xq28	L1 cell adhesion molecule	120133	308840	Asp-Glu			837	837	Asp837Glu	NM_000425.5	2511C>A	2511CtoA | D837E		X	153865740	153865740	XLR				DM?	1	0.1	missense	Cui	Genetic mutation analysis of hereditary spastic paraplegia: A retrospective study.	Medicine (Baltimore)	Medicine	99	e20193	2020	32501971	33278787	PRI		CM2023208	5/2/2021	M
Childhood-onset psychosis	L1CAM	Xq28	L1 cell adhesion molecule	120133	308840	Arg-His			846	846	Arg846His	NM_000425.5	2537G>A	2537GtoA | R846H		X	153865714	153865714	XLR				DM?		0.32	missense	Sato	Hemizygous mutations in L1CAM in two unrelated male probands with childhood onset psychosis.	Psychiatr Genet	Psychiatric genetics	30	73	2020	32404617		PRI		CM2034451	26/10/2021	M	588694	Uncertain_significance
Childhood-onset psychosis	L1CAM	Xq28	L1 cell adhesion molecule	120133	308840	Pro-Ser			145	145	Pro145Ser	NM_000425.5	433C>T	433CtoT | P145S	rs1043690256	X	153871147	153871147	XLR	0	0	21074	DM?		0.4	missense	Sato	Hemizygous mutations in L1CAM in two unrelated male probands with childhood onset psychosis.	Psychiatr Genet	Psychiatric genetics	30	73	2020	32404617		PRI		CM2034452	26/10/2021	M
Hydrocephalus, X-linked	L1CAM	Xq28	L1 cell adhesion molecule	120133	308840	Tyr-Term			955	955	Tyr955Term	NM_000425.5	2865C>A	2865CtoA | Y955*		X	153865095	153865095	XLR				DM		0.99	nonsense	Guo	A novel nonsense mutation in the L1CAM gene responsible for X-linked congenital hydrocephalus.	J Gene Med	The journal of gene medicine	22	e3180	2020	32128973		PRI	seq. in Fig. 1.	CM2037034	24/2/2022	M
Hydrocephalus	L1CAM	Xq28	L1 cell adhesion molecule	120133	308840	Tyr-Cys			207	207	Tyr207Cys	NM_000425.5	620A>G	620AtoG | Y207C		X	153870864	153870864	XLR				DM		0.24	missense	Hong	[Analysis of a pedigree affected with HSAS syndrome due to a noval variant of L1CAM gene].	Zhonghua Yi Xue Yi Chuan Xue Za Zhi	Zhonghua yi xue yi chuan xue za zhi = Zhonghua yixue yichuanxue zazhi = Chinese journal of medical genetics	38	83	2021	33423266		PRI		CM210312	5/3/2021	M
Hydrocephalus, X-linked	L1CAM	Xq28	L1 cell adhesion molecule	120133	308840	Trp-Arg			635	635	Trp635Arg	NM_000425.5	1903T>C	1903TtoC | W635R		X	153867836	153867836	XLR				DM		0.85	missense	Sullivan	Exome Sequencing as a Potential Diagnostic Adjunct in Sporadic Congenital Hydrocephalus.	JAMA Pediatr	JAMA pediatrics	175	310	2021	33196764		PRI		CM210495	22/3/2021	M
Hydrocephalus, X-linked	L1CAM	Xq28	L1 cell adhesion molecule	120133	308840	Glu-Term			304	304	Glu304Term	NM_000425.5	910G>T	910GtoT | E304*		X	153870137	153870137	XLR				DM		0.99	nonsense	Sullivan	Exome Sequencing as a Potential Diagnostic Adjunct in Sporadic Congenital Hydrocephalus.	JAMA Pediatr	JAMA pediatrics	175	310	2021	33196764		PRI		CM210497	22/3/2021	M	862634	Pathogenic
Hydrocephalus, X-linked	L1CAM	Xq28	L1 cell adhesion molecule	120133	308840	Trp-Cys			460	460	Trp460Cys	NM_000425.5	1380G>T	1380GtoT | W460C		X	153868727	153868727	XLR				DM		0.82	missense	Sullivan	Exome Sequencing as a Potential Diagnostic Adjunct in Sporadic Congenital Hydrocephalus.	JAMA Pediatr	JAMA pediatrics	175	310	2021	33196764		PRI		CM210499	22/3/2021	M
Developmental disorder	L1CAM	Xq28	L1 cell adhesion molecule	120133	308840	Tyr-Tyr			663	663	Tyr663Tyr	NM_000425.5	1989C>T	1989CtoT | Y663Y		X	153867504	153867504	XLR				DM?			synonymous	Martin	The contribution of X-linked coding variation to severe developmental disorders.	Nat Commun	Nature communications	12		2021	33504798		PRI	[De novo]. See Supplementary Table 2. [B:X:153132959:G:A:hg19]	CM2115216	29/9/2021	M
Hydrocephalus	L1CAM	Xq28	L1 cell adhesion molecule	120133	308840	Tyr-Term			811	811	Tyr811Term	NM_000425.5	2433C>A	2433CtoA | Y811*		X	153865818	153865818	XLR				DM?		0.99	nonsense	Lei	Whole-exome sequencing increases the diagnostic rate for prenatal fetal structural anomalies.	Eur J Med Genet	European journal of medical genetics	64		2021	34246755		PRI		CM2117270	22/10/2021	M	379893	Pathogenic
MASA syndrome and CRASH syndrome	L1CAM	Xq28	L1 cell adhesion molecule	120133	308840	Arg-Gly			217	217	Arg217Gly	NM_000425.5	649A>G	649AtoG | R217G		X	153870835	153870835	XLR				DM		0.19	missense	Kaur	Clinical and genetic spectrum of 104 Indian families with central nervous system white matter abnormalities.	Clin Genet	Clinical genetics	100	542	2021	34302356		PRI	See supplementary table S3 [B:NM_001278116.2:c.649A>G:p.(Arg217Gly)]	CM2131465	17/10/2022	M	996551	Likely_pathogenic
Congenital diaphragmatic hernia	L1CAM	Xq28	L1 cell adhesion molecule	120133	308840	Arg-Trp			971	971	Arg971Trp	NM_000425.5	2911C>T	2911CtoT | R971W	rs1057518490	X	153864956	153864956	XLR				DM?		0.57	missense	Qiao	Rare and de novo variants in 827 congenital diaphragmatic hernia probands implicate LONP1 as candidate risk gene.	Am J Hum Genet	American journal of human genetics	108	1964	2021	34547244		PRI	[De novo]. See Table S2. [B:X:153130411:G:A:hg19:CGA>CAA]	CM2133852	27/1/2023	M	373574	Uncertain_significance
Intellectual disability and partial corpus callosum agenesis	L1CAM	Xq28	L1 cell adhesion molecule	120133	308840	Thr-Pro			1076	1076	Thr1076Pro	NM_000425.5	3226A>C	3226AtoC | T1076P		X	153864418	153864418	XLR				DM		0.54	missense	Bousquet	X-linked partial corpus callosum agenesis with mild intellectual disability: identification of a novel L1CAM pathogenic variant.	Neurogenetics	Neurogenetics	22	43	2021	33415589	33415589	PRI	Functional study.	CM213592	12/5/2021	M	978901	Likely_pathogenic
Hydrocephalus, X-linked	L1CAM	Xq28	L1 cell adhesion molecule	120133	308840	Ile-Asn			179	179	Ile179Asn	NM_000425.5	536T>A	536TtoA | I179N		X	153870948	153870948	XLR				DM		0.78	missense	Stranneheim	Integration of whole genome sequencing into a healthcare setting: high diagnostic rates across multiple clinical entities in 3219 rare disease patients.	Genome Med	Genome medicine	13	40	2021	33726816		PRI	Precise phenotype not specified. See Table S7.	CM214454	21/5/2021	M
Hydrocephalus, X-linked	L1CAM	Xq28	L1 cell adhesion molecule	120133	308840	Trp-Term			1036	1036	Trp1036Term	NM_000425.5	3108G>A	3108GtoA | W1036*		X	153864643	153864643	XLR				DM		0.99	nonsense	Stranneheim	Integration of whole genome sequencing into a healthcare setting: high diagnostic rates across multiple clinical entities in 3219 rare disease patients.	Genome Med	Genome medicine	13	40	2021	33726816		PRI	Precise phenotype not specified. See Table S7.	CM214455	21/5/2021	M
L1 syndrome	L1CAM	Xq28	L1 cell adhesion molecule	120133	308840	Cys-Arg			312	312	Cys312Arg	NM_000425.5	934T>C	934TtoC | C312R		X	153870113	153870113	XLR				DM		0.794	missense	Gauntner	Hirschsprung Disease in an Infant with L1 syndrome: Report of a New Case and a novel <i>L1CAM</i> variant.	Clin Case Rep	Clinical Case Reports	9	1518	2021	33768880		PRI		CM217654	23/6/2021	M
Hydrocephalus, X-linked	L1CAM	Xq28	L1 cell adhesion molecule	120133	308840	Term-Trp			1258	1258	Term1258Trp	NM_000425.5	3773A>G	3773AtoG | *1258W		X	153862664	153862664	XLR				DM?		0.13	nonstop	Wang	Diagnostic yield of genome sequencing for prenatal diagnosis of fetal structural anomalies.	Prenat Diagn	Prenatal diagnosis	42	822	2022	35089622		PRI		CM2212302	20/9/2022	M
L1 syndrome	L1CAM	Xq28	L1 cell adhesion molecule	120133	308840	Gln-Term			88	88	Gln88Term	NM_000425.5	262C>T	262CtoT | Q88*		X	153872290	153872290	XLR				DM		0.27	nonsense	Gao	Analysis of L1CAM gene mutation and imaging appearance in three Chinese families with L1 syndrome: Three case reports.	Mol Genet Genomic Med	Molecular genetics and genomic medicine	10		2022	35791503		PRI		CM2213210	28/9/2022	M
L1 syndrome	L1CAM	Xq28	L1 cell adhesion molecule	120133	308840	Tyr-Term			87	87	Tyr87Term	NM_000425.5	261C>G	261CtoG | Y87*		X	153872291	153872291	XLR				DM		0.78	nonsense	Gao	Analysis of L1CAM gene mutation and imaging appearance in three Chinese families with L1 syndrome: Three case reports.	Mol Genet Genomic Med	Molecular genetics and genomic medicine	10		2022	35791503		PRI		CM2213212	28/9/2022	M
Childhood cerebellar hypoplasia and atrophy	L1CAM	Xq28	L1 cell adhesion molecule	120133	308840	Thr-Asn			1104	1104	Thr1104Asn	NM_000425.5	3311C>A	3311CtoA | T1104N		X	153864333	153864333	XLR				DM?	0	0.19	missense	Sakamoto	Genetic and clinical landscape of childhood cerebellar hypoplasia and atrophy.	Genet Med	Genetics in medicine : official journal of the American College of Medical Genetics	24	2453	2022	36305856	37251230	PRI	Classified as VUS.	CM2228109	8/3/2023	M
Hydrocephalus, X-linked	L1CAM	Xq28	L1 cell adhesion molecule	120133	308840	Ile-Val			219	219	Ile219Val	NM_000425.5	655A>G	655AtoG | I219V		X	153870829	153870829	XLR				DM		0.97	missense	Li	Establishment of induced pluripotent stem cell line (ZZUi033-A) of a male with a novel L1CAM missense mutation.	Stem Cell Res	Stem Cell Research	59	102663	2022	35042084		PRI		CM224475	8/6/2022	M
Autism	L1CAM	Xq28	L1 cell adhesion molecule	120133	308840	Gln-His			1218	1218	Gln1218His	NM_000425.5	3654G>C	3654GtoC | Q1218H	rs1369743518	X	153862783	153862783	XLR				DM?		0.68	missense	Zhou	Integrating de novo and inherited variants in 42,607 autism cases identifies mutations in new moderate-risk genes.	Nat Genet	Nature genetics	54	1305	2022	35982159		PRI	ASC cohort. See Supplementary Data 1. [B:X:153128238:C:G:hg19]	CM2250469	2/4/2023	M	548001	Uncertain_significance
Hydrocephalus, X-linked	L1CAM	Xq28	L1 cell adhesion molecule	120133	308840	Cys-Tyr			264	264	Cys264Tyr	NM_000425.5	791G>A	791GtoA | C264Y	rs137852518	X	153870403	153870403	XLR				DM	1	0.94	missense	Jouet	A missense mutation confirms the L1 defect in X-linked hydrocephalus (HSAS)	Nat Genet	Nature genetics	4	331	1993	8401576	12514225|21688291|24155914|34510796	PRI		CM930461	1/4/2000	M	9986	Pathogenic
Hydrocephalus, X-linked	L1CAM	Xq28	L1 cell adhesion molecule	120133	308840	Arg-Gln			184	184	Arg184Gln	NM_000425.5	551G>A	551GtoA | R184Q	rs137852521	X	153870933	153870933	XLR				DM	4	0.43	missense	Jouet	X-linked spastic paraplegia (SPG1) MASA syndrome and X-linked hydrocephalus result from mutations in the L1 gene.	Nat Genet	Nature genetics	7	402	1994	7920659	10908608|20621658|21688291|24155914|32369273|32416898|32502767|34510796	PRI		CM941028	1/4/2000	M	9991	Pathogenic
MASA syndrome	L1CAM	Xq28	L1 cell adhesion molecule	120133	308840	His-Gln			210	210	His210Gln	NM_000425.5	630C>G	630CtoG | H210Q	rs28933683	X	153870854	153870854	XLR				DM		0.64	missense	Vits	MASA syndrome is due to mutations in the neural cell adhesion gene L1CAM.	Nat Genet	Nature genetics	7	408	1994	7920660	21688291|24155914	PRI		CM941029	1/4/2000	M
Hydrocephalus, X-linked	L1CAM	Xq28	L1 cell adhesion molecule	120133	308840	Gly-Arg			452	452	Gly452Arg	NM_000425.5	1354G>A	1354GtoA | G452R	rs137852520	X	153868866	153868866	XLR				DM	2	0.31	missense	Jouet	X-linked spastic paraplegia (SPG1) MASA syndrome and X-linked hydrocephalus result from mutations in the L1 gene.	Nat Genet	Nature genetics	7	402	1994	7920659	31504653|32416898	PRI		CM941030	1/4/2000	M	9990	Pathogenic
Hydrocephalus, X-linked	L1CAM	Xq28	L1 cell adhesion molecule	120133	308840	Arg-Term			485	485	Arg485Term	NM_000425.5	1453C>T	1453CtoT | R485*	rs886039407	X	153868654	153868654	XLR				DM	2	0.99	nonsense	Jouet	X-linked spastic paraplegia (SPG1) MASA syndrome and X-linked hydrocephalus result from mutations in the L1 gene.	Nat Genet	Nature genetics	7	402	1994	7920659	25525159|35229910	PRI		CM941031	1/4/2000	M	265223	Pathogenic
MASA syndrome	L1CAM	Xq28	L1 cell adhesion molecule	120133	308840	Asp-Asn			598	598	Asp598Asn	NM_000425.5	1792G>A	1792GtoA | D598N	rs137852519	X	153868034	153868034	XLR				DM		0.72	missense	Vits	MASA syndrome is due to mutations in the neural cell adhesion gene L1CAM.	Nat Genet	Nature genetics	7	408	1994	7920660	10908608	PRI		CM941032	1/4/2000	M	9989	Pathogenic
Hydrocephalus, X-linked	L1CAM	Xq28	L1 cell adhesion molecule	120133	308840	Ser-Leu			1194	1194	Ser1194Leu	NM_000425.5	3581C>T	3581CtoT | S1194L	rs137852522	X	153862856	153862856	XLR				DM	4	0.47	missense	Fransen	X-linked hydrocephalus and MASA syndrome present in one family are due to a single missense mutation in exon 28 of the L1CAM gene.	Hum Mol Genet	Human molecular genetics	3	2255	1994	7881431	10908608|28152038|30197081|31680349|35229910	PRI		CM941033	1/4/2000	M	9993	Pathogenic/Likely_pathogenic
Hydrocephalus, MASA	L1CAM	Xq28	L1 cell adhesion molecule	120133	308840	Trp-Ser			9	9	Trp9Ser	NM_000425.5	26G>C	26GtoC | W9S		X	153875811	153875811	XLR				DM		0.76	missense	Jouet	New domains of neural cell-adhesion molecule L1 implicated in X-linked hydrocephalus and MASA syndrome.	Am J Hum Genet	American journal of human genetics	56	1304	1995	7762552		PRI		CM950732	1/4/2000	M
Hydrocephalus, MASA	L1CAM	Xq28	L1 cell adhesion molecule	120133	308840	Gly-Ser			121	121	Gly121Ser	NM_000425.5	361G>A	361GtoA | G121S		X	153872191	153872191	XLR				DM		0.99	missense	Jouet	New domains of neural cell-adhesion molecule L1 implicated in X-linked hydrocephalus and MASA syndrome.	Am J Hum Genet	American journal of human genetics	56	1304	1995	7762552		PRI		CM950733	1/4/2000	M
Spastic paraplegia	L1CAM	Xq28	L1 cell adhesion molecule	120133	308840	Ile-Ser			179	179	Ile179Ser	NM_000425.5	536T>G	536TtoG | I179S	rs137852523	X	153870948	153870948	XLR				DM		0.78	missense	Ruiz	Mutations in L1-CAM in two families with X linked complicated spastic paraplegia MASA syndrome and HSAS.	J Med Genet	Journal of medical genetics	32	549	1995	7562969		PRI		CM950734	1/4/2000	M	9994	Pathogenic
Hydrocephalus, MASA	L1CAM	Xq28	L1 cell adhesion molecule	120133	308840	Glu-Lys			309	309	Glu309Lys	NM_000425.5	925G>A	925GtoA | E309K	rs367665974	X	153870122	153870122	XLR				DM		0.17	missense	Jouet	New domains of neural cell-adhesion molecule L1 implicated in X-linked hydrocephalus and MASA syndrome.	Am J Hum Genet	American journal of human genetics	56	1304	1995	7762552	24155914	PRI		CM950735	1/4/2000	M	838485	Pathogenic/Likely_pathogenic
Spastic paraplegia	L1CAM	Xq28	L1 cell adhesion molecule	120133	308840	Gly-Arg			370	370	Gly370Arg	NM_000425.5	1108G>A	1108GtoA | G370R	rs137852524	X	153869818	153869818	XLR				DM	2	0.76	missense	Ruiz	Mutations in L1-CAM in two families with X linked complicated spastic paraplegia MASA syndrome and HSAS.	J Med Genet	Journal of medical genetics	32	549	1995	7562969	34914080	PRI		CM950736	1/4/2000	M	9995	Pathogenic
Hydrocephalus, MASA	L1CAM	Xq28	L1 cell adhesion molecule	120133	308840	Gln-Term			586	586	Gln586Term	NM_000425.5	1756C>T	1756CtoT | Q586*		X	153868070	153868070	XLR				DM	1	0.99	nonsense	Jouet	New domains of neural cell-adhesion molecule L1 implicated in X-linked hydrocephalus and MASA syndrome.	Am J Hum Genet	American journal of human genetics	56	1304	1995	7762552	25525159	PRI		CM950737	1/4/2000	M
Hydrocephalus, MASA	L1CAM	Xq28	L1 cell adhesion molecule	120133	308840	Val-Phe			768	768	Val768Phe	NM_000425.5	2302G>T	2302GtoT | V768F		X	153866778	153866778	XLR				DM		0.48	missense	Jouet	New domains of neural cell-adhesion molecule L1 implicated in X-linked hydrocephalus and MASA syndrome.	Am J Hum Genet	American journal of human genetics	56	1304	1995	7762552		PRI		CM950738	1/4/2000	M
Hydrocephalus, MASA	L1CAM	Xq28	L1 cell adhesion molecule	120133	308840	Pro-Leu			941	941	Pro941Leu	NM_000425.5	2822C>T	2822CtoT | P941L		X	153865138	153865138	XLR				DM	1	0.3	missense	Jouet	New domains of neural cell-adhesion molecule L1 implicated in X-linked hydrocephalus and MASA syndrome.	Am J Hum Genet	American journal of human genetics	56	1304	1995	7762552	21688291	PRI		CM950739	1/4/2000	M	1074836	Pathogenic
Hydrocephalus, MASA	L1CAM	Xq28	L1 cell adhesion molecule	120133	308840	Tyr-Cys			1070	1070	Tyr1070Cys	NM_000425.5	3209A>G	3209AtoG | Y1070C		X	153864435	153864435	XLR				DM		0.18	missense	Jouet	New domains of neural cell-adhesion molecule L1 implicated in X-linked hydrocephalus and MASA syndrome.	Am J Hum Genet	American journal of human genetics	56	1304	1995	7762552	21688291|24155914	PRI		CM950740	1/4/2000	M
Hydrocephalus, X-linked	L1CAM	Xq28	L1 cell adhesion molecule	120133	308840	Arg-Trp			184	184	Arg184Trp	NM_000425.5	550C>T	550CtoT | R184W		X	153870934	153870934	XLR				DM		0.84	missense	Fransen	The clinical spectrum of mutations in L1 a neuronal cell adhesion molecule.	Am J Med Genet	American journal of medical genetics	64	73	1996	8826452		PRI		CM960913	1/4/2000	M
Hydrocephalus, X-linked	L1CAM	Xq28	L1 cell adhesion molecule	120133	308840	Tyr-Cys			194	194	Tyr194Cys	NM_000425.5	581A>G	581AtoG | Y194C		X	153870903	153870903	XLR				DM		0.349	missense	Gu	Five novel mutations in the L1CAM gene in families with X linked hydrocephalus.	J Med Genet	Journal of medical genetics	33	103	1996	8929944		PRI		CM960914	1/4/2000	M
Hydrocephalus, X-linked	L1CAM	Xq28	L1 cell adhesion molecule	120133	308840	Pro-Leu			240	240	Pro240Leu	NM_000425.5	719C>T	719CtoT | P240L	rs137852526	X	153870475	153870475	XLR				DM	2	0.32	missense	Gu	Five novel mutations in the L1CAM gene in families with X linked hydrocephalus.	J Med Genet	Journal of medical genetics	33	103	1996	8929944	16650080|31474318	PRI		CM960915	1/4/2000	M	10001	Pathogenic
Hydrocephalus, X-linked	L1CAM	Xq28	L1 cell adhesion molecule	120133	308840	Trp-Term			276	276	Trp276Term	NM_000425.5	828G>A	828GtoA | W276*		X	153870219	153870219	XLR				DM	1	0.99	nonsense	Gu	Five novel mutations in the L1CAM gene in families with X linked hydrocephalus.	J Med Genet	Journal of medical genetics	33	103	1996	8929944	25525159	PRI		CM960916	1/4/2000	M
Hydrocephalus, X-linked	L1CAM	Xq28	L1 cell adhesion molecule	120133	308840	Leu-Pro			391	391	Leu391Pro	NM_000425.5	1172T>C	1172TtoC | L391P		X	153869615	153869615	XLR				DM		0.43	missense	Fransen	The clinical spectrum of mutations in L1 a neuronal cell adhesion molecule.	Am J Med Genet	American journal of medical genetics	64	73	1996	8826452		PRI		CM960917	1/4/2000	M
Hydrocephalus, X-linked	L1CAM	Xq28	L1 cell adhesion molecule	120133	308840	Lys-Glu			655	655	Lys655Glu	NM_000425.5	1963A>G	1963AtoG | K655E	rs1375788131	X	153867530	153867530	XLR				DM		0.1	missense	Izumoto	A new mutation of the L1CAM gene in an X-linked hydrocephalus family.	Childs Nerv Syst	Child's nervous system : ChNS : official journal of the International Society for Pediatric Neurosurgery	12	742	1996	9118141	21688291	PRI		CM962612	27/6/2001	M
Hydrocephalus, X-linked	L1CAM	Xq28	L1 cell adhesion molecule	120133	308840	Gln-Term			440	440	Gln440Term	NM_000425.5	1318C>T	1318CtoT | Q440*		X	153868902	153868902	XLR				DM		0.55	nonsense	Gu	Molecular analysis of the L1CAM gene in patients with X-linked hydrocephalus demonstrates eight novel mutations and suggests non-allelic heterogeneity of the trait.	Am J Med Genet	American journal of medical genetics	71	336	1997	9268105		PRI		CM970854	1/4/2000	M
Hydrocephalus, X-linked	L1CAM	Xq28	L1 cell adhesion molecule	120133	308840	Leu-Pro			482	482	Leu482Pro	NM_000425.5	1445T>C	1445TtoC | L482P	rs1064794246	X	153868662	153868662	XLR				DM		0.7	missense	Gu	Molecular analysis of the L1CAM gene in patients with X-linked hydrocephalus demonstrates eight novel mutations and suggests non-allelic heterogeneity of the trait.	Am J Med Genet	American journal of medical genetics	71	336	1997	9268105		PRI		CM970855	1/4/2000	M	420032	Uncertain_significance
Hydrocephalus, X-linked	L1CAM	Xq28	L1 cell adhesion molecule	120133	308840	Ser-Pro			542	542	Ser542Pro	NM_000425.5	1624T>C	1624TtoC | S542P		X	153868381	153868381	XLR				DM		0.33	missense	Gu	Molecular analysis of the L1CAM gene in patients with X-linked hydrocephalus demonstrates eight novel mutations and suggests non-allelic heterogeneity of the trait.	Am J Med Genet	American journal of medical genetics	71	336	1997	9268105		PRI		CM970856	1/4/2000	M
Hydrocephalus, X-linked	L1CAM	Xq28	L1 cell adhesion molecule	120133	308840	Arg-Term			558	558	Arg558Term	NM_000425.5	1672C>T	1672CtoT | R558*		X	153868333	153868333	XLR				DM	3	0.99	nonsense	MacFarlane	Nine novel L1 CAM mutations in families with X-linked hydrocephalus.	Hum Mutat	Human mutation	9	512	1997	9195224	19641926|25525159|34510796	PRI		CM970857	1/4/2000	M	488700	Pathogenic
Hydrocephalus, X-linked	L1CAM	Xq28	L1 cell adhesion molecule	120133	308840	Met-Thr			741	741	Met741Thr	NM_000425.5	2222T>C	2222TtoC | M741T		X	153866858	153866858	XLR				DM		0.28	missense	Gu	Molecular analysis of the L1CAM gene in patients with X-linked hydrocephalus demonstrates eight novel mutations and suggests non-allelic heterogeneity of the trait.	Am J Med Genet	American journal of medical genetics	71	336	1997	9268105		PRI		CM970858	1/4/2000	M
Hydrocephalus, X-linked	L1CAM	Xq28	L1 cell adhesion molecule	120133	308840	Val-Met			752	752	Val752Met	NM_000425.5	2254G>A	2254GtoA | V752M	rs137852525	X	153866826	153866826	XLR				DM	3	0.706667	missense	Gu	Molecular analysis of the L1CAM gene in patients with X-linked hydrocephalus demonstrates eight novel mutations and suggests non-allelic heterogeneity of the trait.	Am J Med Genet	American journal of medical genetics	71	336	1997	9268105	35088901|36307859	PRI		CM970859	1/4/2000	M	9998	Pathogenic
Hydrocephalus, X-linked	L1CAM	Xq28	L1 cell adhesion molecule	120133	308840	Trp-Term			754	754	Trp754Term	NM_000425.5	2262G>A	2262GtoA | W754*		X	153866818	153866818	XLR				DM	1	0.99	nonsense	MacFarlane	Nine novel L1 CAM mutations in families with X-linked hydrocephalus.	Hum Mutat	Human mutation	9	512	1997	9195224	25525159	PRI		CM970860	1/4/2000	M
Hydrocephalus, X-linked	L1CAM	Xq28	L1 cell adhesion molecule	120133	308840	Tyr-Cys			784	784	Tyr784Cys	NM_000425.5	2351A>G	2351AtoG | Y784C	rs797045674	X	153866729	153866729	XLR				DM	1	0.39	missense	MacFarlane	Nine novel L1 CAM mutations in families with X-linked hydrocephalus.	Hum Mutat	Human mutation	9	512	1997	9195224	35950747	PRI		CM970861	1/4/2000	M	211340	Pathogenic
Hydrocephalus, X-linked	L1CAM	Xq28	L1 cell adhesion molecule	120133	308840	Arg-Term			901	901	Arg901Term	NM_000425.5	2701C>T	2701CtoT | R901*		X	153865347	153865347	XLR				DM	1	0.99	nonsense	MacFarlane	Nine novel L1 CAM mutations in families with X-linked hydrocephalus.	Hum Mutat	Human mutation	9	512	1997	9195224	25525159	PRI		CM970862	1/4/2000	M	1074837	Pathogenic
Hydrocephalus, X-linked	L1CAM	Xq28	L1 cell adhesion molecule	120133	308840	Gln-Term			1042	1042	Gln1042Term	NM_000425.5	3124C>T	3124CtoT | Q1042*		X	153864627	153864627	XLR				DM	1	0.99	nonsense	Gu	Molecular analysis of the L1CAM gene in patients with X-linked hydrocephalus demonstrates eight novel mutations and suggests non-allelic heterogeneity of the trait.	Am J Med Genet	American journal of medical genetics	71	336	1997	9268105	25525159	PRI		CM970863	1/4/2000	M
MASA syndrome	L1CAM	Xq28	L1 cell adhesion molecule	120133	308840	Gly-Asp			268	268	Gly268Asp	NM_000425.5	803G>A	803GtoA | G268D		X	153870391	153870391	XLR				DM		0.81	missense	Fransen	L1-associated diseases: clinical geneticists divide molecular geneticists unite.	Hum Mol Genet	Human molecular genetics	6	1625	1997	9300653		PRI		CM973123	27/6/2001	M
MASA syndrome	L1CAM	Xq28	L1 cell adhesion molecule	120133	308840	Ala-Asp			426	426	Ala426Asp	NM_000425.5	1277C>A	1277CtoA | A426D		X	153868943	153868943	XLR				DM		0.53	missense	Fransen	L1-associated diseases: clinical geneticists divide molecular geneticists unite.	Hum Mol Genet	Human molecular genetics	6	1625	1997	9300653	21688291	PRI		CM973124	27/6/2001	M
Hydrocephalus, X-linked	L1CAM	Xq28	L1 cell adhesion molecule	120133	308840	Ile-Thr			219	219	Ile219Thr	NM_000425.5	656T>C	656TtoC | I219T		X	153870828	153870828	XLR				DM		0.77	missense	Saugier-Veber	Identification of novel L1CAM mutations using fluorescence-assisted mismatch analysis.	Hum Mutat	Human mutation	12	259	1998	9744477	21688291	PRI		CM981150	1/4/2000	M
Hydrocephalus, MASA	L1CAM	Xq28	L1 cell adhesion molecule	120133	308840	Trp-Arg			335	335	Trp335Arg	NM_000425.5	1003T>C	1003TtoC | W335R		X	153869923	153869923	XLR				DM		0.79	missense	Saugier-Veber	Identification of novel L1CAM mutations using fluorescence-assisted mismatch analysis.	Hum Mutat	Human mutation	12	259	1998	9744477		PRI		CM981151	1/4/2000	M
Hydrocephalus, X-linked	L1CAM	Xq28	L1 cell adhesion molecule	120133	308840	Arg-Cys			386	386	Arg386Cys	NM_000425.5	1156C>T	1156CtoT | R386C		X	153869631	153869631	XLR				DM		0.75	missense	Saugier-Veber	Identification of novel L1CAM mutations using fluorescence-assisted mismatch analysis.	Hum Mutat	Human mutation	12	259	1998	9744477		PRI		CM981152	1/4/2000	M
Hydrocephalus, MASA	L1CAM	Xq28	L1 cell adhesion molecule	120133	308840	Arg-Cys			473	473	Arg473Cys	NM_000425.5	1417C>T	1417CtoT | R473C	rs886039408	X	153868690	153868690	XLR				DM	5	0.23	missense	Saugier-Veber	Identification of novel L1CAM mutations using fluorescence-assisted mismatch analysis.	Hum Mutat	Human mutation	12	259	1998	9744477	30712878|31785789|33504798|34114234|35131284	PRI		CM981153	1/4/2000	M	265224	Pathogenic
Hydrocephalus, X-linked	L1CAM	Xq28	L1 cell adhesion molecule	120133	308840	Ser-Cys			674	674	Ser674Cys	NM_000425.5	2021C>G	2021CtoG | S674C		X	153867472	153867472	XLR				DM		0.8	missense	Michaelis	The site of a missense mutation in the extracellular Ig or FN domains of L1CAM influences infant mortality and the severity of X linked hydrocephalus.	J Med Genet	Journal of medical genetics	35	901	1998	9832035		PRI		CM981154	1/4/2000	M
MASA syndrome	L1CAM	Xq28	L1 cell adhesion molecule	120133	308840	Ala-Asp			691	691	Ala691Asp	NM_000425.5	2072C>A	2072CtoA | A691D		X	153867421	153867421	XLR				DM		0.711667	missense	Du	Multiple exon screening using restriction endonuclease fingerprinting (REF): detection of six novel mutations in the L1 cell adhesion molecule (L1CAM) gene.	Hum Mutat	Human mutation	11	222	1998	9521424		PRI		CM981155	1/4/2000	M
Hydrocephalus, X-linked	L1CAM	Xq28	L1 cell adhesion molecule	120133	308840	Gly-Arg			698	698	Gly698Arg	NM_000425.5	2092G>A	2092GtoA | G698R	rs886039409	X	153867401	153867401	XLR				DM	3	0.48	missense	Du	Multiple exon screening using restriction endonuclease fingerprinting (REF): detection of six novel mutations in the L1 cell adhesion molecule (L1CAM) gene.	Hum Mutat	Human mutation	11	222	1998	9521424	21688291|22344793|34510796	PRI		CM981156	1/4/2000	M	265225	Pathogenic
Hydrocephalus, X-linked	L1CAM	Xq28	L1 cell adhesion molecule	120133	308840	Gln-Term			858	858	Gln858Term	NM_000425.5	2572C>T	2572CtoT | Q858*		X	153865476	153865476	XLR				DM	1	0.99	nonsense	Saugier-Veber	Identification of novel L1CAM mutations using fluorescence-assisted mismatch analysis.	Hum Mutat	Human mutation	12	259	1998	9744477	25525159	PRI		CM981157	1/4/2000	M
Hydrocephalus, X-linked	L1CAM	Xq28	L1 cell adhesion molecule	120133	308840	Leu-Pro			935	935	Leu935Pro	NM_000425.5	2804T>C	2804TtoC | L935P		X	153865156	153865156	XLR				DM	1	0.56	missense	Du	Multiple exon screening using restriction endonuclease fingerprinting (REF): detection of six novel mutations in the L1 cell adhesion molecule (L1CAM) gene.	Hum Mutat	Human mutation	11	222	1998	9521424	21688291	PRI		CM981158	1/4/2000	M
Hydrocephalus, X-linked	L1CAM	Xq28	L1 cell adhesion molecule	120133	308840	Ser-Leu			1224	1224	Ser1224Leu	NM_000425.5	3671C>T	3671CtoT | S1224L		X	153862766	153862766	XLR				DM		0.222417	missense	Saugier-Veber	Identification of novel L1CAM mutations using fluorescence-assisted mismatch analysis.	Hum Mutat	Human mutation	12	259	1998	9744477		PRI		CM981159	1/4/2000	M
MASA syndrome	L1CAM	Xq28	L1 cell adhesion molecule	120133	308840	Arg-Pro			632	632	Arg632Pro	NM_000425.5	1895G>C	1895GtoC | R632P		X	153867844	153867844	XLR				DM		0.91	missense	Vits	Evidence for somatic and germline mosaicism in CRASH syndrome.	Hum Mutat	Human mutation	Sup1	S284	1997	9452110		PRI		CM983440	4/7/2000	M
MASA syndrome	L1CAM	Xq28	L1 cell adhesion molecule	120133	308840	Tyr-His			1229	1229	Tyr1229His	NM_000425.5	3685T>C	3685TtoC | Y1229H		X	153862752	153862752	XLR				DM	1	0.32	missense	Fransen	L1-associated diseases: clinical geneticists divide molecular geneticists unite.	Hum Mol Genet	Human molecular genetics	6	1625	1997	9300653	18171935	PRI		CM983441	4/7/2000	M
Hydrocephalus, X-linked	L1CAM	Xq28	L1 cell adhesion molecule	120133	308840						insertion c.2344-2364dup21	NM_000425.5							XLR				DM			gross	Vos	Genotype-phenotype correlations in L1 syndrome: a guide for genetic counselling and mutation analysis.	J Med Genet	Journal of medical genetics	47	169	2009	19846429		PRI		CN065937	28/11/2006	N
Hydrocephalus, X-linked	L1CAM	Xq28	L1 cell adhesion molecule	120133	308840						insertion ex. 2-10	NM_000425.5							XLR				DM			gross	Vos	Genotype-phenotype correlations in L1 syndrome: a guide for genetic counselling and mutation analysis.	J Med Genet	Journal of medical genetics	47	169	2009	19846429		PRI	c.77-?_1267+?dup	CN099766	11/1/2010	N
Epilepsy with cognitive impairment / autism spectrum disorder	L1CAM	Xq28	L1 cell adhesion molecule	120133	308840						insertion 16kb incl entire gene	NM_000425.5							XLR				DM			gross	Nicholl	Epilepsy with cognitive deficit and autism spectrum disorders: prospective diagnosis by array CGH.	Am J Med Genet B Neuropsychiatr Genet	American journal of medical genetics. Part B, Neuropsychiatric genetics : the official publication of the International Society of Psychiatric Genetics	162	24	2013	23184456		PRI	chrX:152,784,105_152,801,608 (hg18)	CN138201	5/9/2013	N
Hydrocephalus, X-linked	L1CAM	Xq28	L1 cell adhesion molecule	120133	308840						insertion Triplication incl. entire gene	NM_000425.5							XLR				DM			gross	Adle-Biassette	Neuropathological review of 138 cases genetically tested for X-linked hydrocephalus: evidence for closely related clinical entities of unknown molecular bases.	Acta Neuropathol	Acta neuropathologica	126	427	2013	23820807		PRI		CN138940	25/9/2013	N
Hydrocephalus, X-linked	L1CAM	Xq28	L1 cell adhesion molecule	120133	308840						insertion 1.3 kb 3' end	NM_000425.5							XLR				DM			gross	Van Camp	A duplication in the L1CAM gene associated with X-linked hydrocephalus.	Nat Genet	Nature genetics	4	421	1993	8401593		PRI		CN931361	1/4/2000	N
Hydrocephalus, X-linked	L1CAM	Xq28	L1 cell adhesion molecule	120133	308840						c.77-?_591delins41	NM_000425.5							XLR				DM			gross	Panayi	Prenatal diagnosis in a family with X-linked hydrocephalus.	Prenat Diagn	Prenatal diagnosis	25	930	2005	16088863		PRI	g.3297_6477del3180ins41. Deletion of ex. 2-5 and part ex. 6	CP058251	11/1/2010	P
Hydrocephalus, X-linked with diabetes insipidus, nephrogenic	L1CAM	Xq28	L1 cell adhesion molecule	120133	308840						Del 32.7kb incl. entire gene & ex.1-2 of AVPR2, ins 90bp	NM_000425.5							XLR				DM			gross	Tegay	Contiguous gene deletion involving L1CAM and AVPR2 causes X-linked hydrocephalus with nephrogenic diabetes insipidus.	Am J Med Genet A	American journal of medical genetics. Part A	143A	594	2007	17318848		PRI		CP071519	21/3/2007	P
Hirschsprung disease & hydrocephalus, X-linked	L1CAM	Xq28	L1 cell adhesion molecule	120133	308840						Balanced translocation t(3;17)(p12;21)	NM_000425.5							XLR				DM?			gross	Griseri	Complex pathogenesis of Hirschsprung's disease in a patient with hydrocephalus, vesico-ureteral reflux and a balanced translocation t(3;17)(p12;q11).	Eur J Hum Genet	European journal of human genetics : EJHG	17	483	2009	19300444		PRI		CP0910330	11/5/2010	P
Hydrocephalus, X-linked	L1CAM	Xq28	L1 cell adhesion molecule	120133	308840						IVS3 as A-T -2	NM_000425.5	198-2A>T	198minus2AtoT		X	153872356	153872356	XLR				DM	1	0.83	canonical-splice	Finckh	Spectrum and detection rate of L1CAM mutations in isolated and familial cases with clinically suspected L1-disease.	Am J Med Genet	American journal of medical genetics	92	40	2000	10797421	25525159	PRI		CS000856	25/5/2000	S
Hydrocephalus, X-linked	L1CAM	Xq28	L1 cell adhesion molecule	120133	308840						IVS3 ds G-C +5	NM_000425.5	197+5G>C	197plus5GtoC		X	153872587	153872587	XLR				DM	1		canonical-splice	Finckh	Spectrum and detection rate of L1CAM mutations in isolated and familial cases with clinically suspected L1-disease.	Am J Med Genet	American journal of medical genetics	92	40	2000	10797421	25525159	PRI		CS000857	25/5/2000	S
Hydrocephalus, X-linked	L1CAM	Xq28	L1 cell adhesion molecule	120133	308840						IVS5 as G-A -1	NM_000425.5	524-1G>A	524minus1GtoA		X	153870961	153870961	XLR				DM	2	0.78	canonical-splice	Finckh	Spectrum and detection rate of L1CAM mutations in isolated and familial cases with clinically suspected L1-disease.	Am J Med Genet	American journal of medical genetics	92	40	2000	10797421	25525159|35791503	PRI		CS000858	25/5/2000	S
Hydrocephalus, X-linked	L1CAM	Xq28	L1 cell adhesion molecule	120133	308840						IVS7 ds G-C +1	NM_000425.5	806+1G>C	806plus1GtoC	rs1064793920	X	153870387	153870387	XLR				DM	1	0.62	canonical-splice	Finckh	Spectrum and detection rate of L1CAM mutations in isolated and familial cases with clinically suspected L1-disease.	Am J Med Genet	American journal of medical genetics	92	40	2000	10797421	33196764	PRI		CS000859	25/5/2000	S	419506	Pathogenic
Hydrocephalus, X-linked	L1CAM	Xq28	L1 cell adhesion molecule	120133	308840						IVS8 as G-A -1	NM_000425.5	992-1G>A	992minus1GtoA		X	153869935	153869935	XLR				DM	2	0.49	canonical-splice	Finckh	Spectrum and detection rate of L1CAM mutations in isolated and familial cases with clinically suspected L1-disease.	Am J Med Genet	American journal of medical genetics	92	40	2000	10797421	25525159	PRI		CS000860	25/5/2000	S
Hydrocephalus, X-linked	L1CAM	Xq28	L1 cell adhesion molecule	120133	308840						IVS8 ds T-C +2	NM_000425.5	991+2T>C	991plus2TtoC		X	153870054	153870054	XLR				DM		0.19	canonical-splice	Finckh	Spectrum and detection rate of L1CAM mutations in isolated and familial cases with clinically suspected L1-disease.	Am J Med Genet	American journal of medical genetics	92	40	2000	10797421		PRI		CS000861	25/5/2000	S
Hydrocephalus, X-linked	L1CAM	Xq28	L1 cell adhesion molecule	120133	308840						IVS12 ds T-C +2	NM_000425.5	1546+2T>C	1546plus2TtoC		X	153868559	153868559	XLR				DM		0.73	canonical-splice	Finckh	Spectrum and detection rate of L1CAM mutations in isolated and familial cases with clinically suspected L1-disease.	Am J Med Genet	American journal of medical genetics	92	40	2000	10797421		PRI		CS000862	25/5/2000	S
Hydrocephalus, X-linked	L1CAM	Xq28	L1 cell adhesion molecule	120133	308840						IVS26 ds A-T +3	NM_000425.5							XLR				DM			canonical-splice	Finckh	Spectrum and detection rate of L1CAM mutations in isolated and familial cases with clinically suspected L1-disease.	Am J Med Genet	American journal of medical genetics	92	40	2000	10797421		PRI		CS000863	25/5/2000	S
Hydrocephalus, X-linked	L1CAM	Xq28	L1 cell adhesion molecule	120133	308840						IVS17 as A-G -2	NM_000425.5	2209-2A>G	2209minus2AtoG		X	153866873	153866873	XLR				DM	1	0.22	canonical-splice	Finckh	Spectrum and detection rate of L1CAM mutations in isolated and familial cases with clinically suspected L1-disease.	Am J Med Genet	American journal of medical genetics	92	40	2000	10797421	25525159	PRI		CS001434	4/7/2000	S
Hydrocephalus, X-linked	L1CAM	Xq28	L1 cell adhesion molecule	120133	308840						IVS5 ds G-A +5	NM_000425.5	523+5G>A	523plus5GtoA		X	153871052	153871052	XLR				DM	1		canonical-splice	Hubner	Intronic mutations in the L1CAM gene may cause X-linked hydrocephalus by aberrant splicing.	Hum Mutat	Human mutation	23	526	2004	15108295	25525159	PRI		CS041122	7/6/2004	S
Hydrocephalus, X-linked	L1CAM	Xq28	L1 cell adhesion molecule	120133	308840						IVS5 ds C-T +12	NM_000425.5	523+12C>T	523plus12CtoT	rs886039406	X	153871045	153871045	XLR				DM			splice	Hubner	Intronic mutations in the L1CAM gene may cause X-linked hydrocephalus by aberrant splicing.	Hum Mutat	Human mutation	23	526	2004	15108295	10797421	PRI		CS041123	7/6/2004	S	265222	Pathogenic/Likely_pathogenic
Hydrocephalus, X-linked	L1CAM	Xq28	L1 cell adhesion molecule	120133	308840						IVS9 ds G-A +1	NM_000425.5	1123+1G>A	1123plus1GtoA		X	153869802	153869802	XLR				DM	1	0.84	canonical-splice	Hubner	Intronic mutations in the L1CAM gene may cause X-linked hydrocephalus by aberrant splicing.	Hum Mutat	Human mutation	23	526	2004	15108295	25525159	PRI		CS041124	7/6/2004	S
Hydrocephalus, X-linked	L1CAM	Xq28	L1 cell adhesion molecule	120133	308840						IVS15 ds G-A +5	NM_000425.5	1939+5G>A	1939plus5GtoA	rs879253716	X	153867795	153867795	XLR				DM	1		canonical-splice	Okamoto	Hydrocephalus and Hirschsprung's disease with a mutation of L1CAM.	J Hum Genet	Journal of human genetics	49	334	2004	15148591	25525159	PRI		CS044088	12/7/2005	S	9999	Uncertain_significance
Hydrocephalus, X-linked	L1CAM	Xq28	L1 cell adhesion molecule	120133	308840						IVS25 ds A-T +3	NM_000425.5	3457+3A>T	3457plus3AtoT		X	153863880	153863880	XLR				DM	1		canonical-splice	Hubner	Intronic mutations in the L1CAM gene may cause X-linked hydrocephalus by aberrant splicing.	Hum Mutat	Human mutation	23	526	2004	15108295	25525159	PRI		CS046034	11/1/2010	S
Hydrocephalus, X-linked	L1CAM	Xq28	L1 cell adhesion molecule	120133	308840						IVS1 ds G-A +1	NM_000425.5	76+1G>A	76plus1GtoA		X	153875760	153875760	XLR				DM	1	0.31	canonical-splice	Vos	Genotype-phenotype correlations in L1 syndrome: a guide for genetic counselling and mutation analysis.	J Med Genet	Journal of medical genetics	47	169	2009	19846429	25525159	PRI		CS065579	28/11/2006	S
Hydrocephalus, X-linked	L1CAM	Xq28	L1 cell adhesion molecule	120133	308840						IVS12 ds T-A +2	NM_000425.5	1546+2T>A	1546plus2TtoA		X	153868559	153868559	XLR				DM		0.28	canonical-splice	Vos	Genotype-phenotype correlations in L1 syndrome: a guide for genetic counselling and mutation analysis.	J Med Genet	Journal of medical genetics	47	169	2009	19846429		PRI		CS065580	28/11/2006	S
Hydrocephalus, X-linked	L1CAM	Xq28	L1 cell adhesion molecule	120133	308840						IVS12 as A-T -2	NM_000425.5	1547-2A>T	1547minus2AtoT		X	153868460	153868460	XLR				DM		0.23	canonical-splice	Vos	Genotype-phenotype correlations in L1 syndrome: a guide for genetic counselling and mutation analysis.	J Med Genet	Journal of medical genetics	47	169	2009	19846429		PRI		CS065581	28/11/2006	S
Hydrocephalus, X-linked	L1CAM	Xq28	L1 cell adhesion molecule	120133	308840						IVS15 as G-A -1	NM_000425.5	1940-1G>A	1940minus1GtoA		X	153867554	153867554	XLR				DM	1	0.53	canonical-splice	Vos	Genotype-phenotype correlations in L1 syndrome: a guide for genetic counselling and mutation analysis.	J Med Genet	Journal of medical genetics	47	169	2009	19846429	25525159	PRI		CS065582	28/11/2006	S
Hydrocephalus, X-linked	L1CAM	Xq28	L1 cell adhesion molecule	120133	308840						IVS2 as A-G -2	NM_000425.5	92-2A>G	92minus2AtoG		X	153872699	153872699	XLR				DM	1	0.71	canonical-splice	Vos	Genotype-phenotype correlations in L1 syndrome: a guide for genetic counselling and mutation analysis.	J Med Genet	Journal of medical genetics	47	169	2009	19846429	25525159	PRI		CS065583	28/11/2006	S
Hydrocephalus, X-linked	L1CAM	Xq28	L1 cell adhesion molecule	120133	308840						IVS4 ds G-C +5	NM_000425.5	400+5G>C	400plus5GtoC		X	153872147	153872147	XLR				DM			canonical-splice	Vos	Genotype-phenotype correlations in L1 syndrome: a guide for genetic counselling and mutation analysis.	J Med Genet	Journal of medical genetics	47	169	2009	19846429		PRI		CS065585	28/11/2006	S
Hydrocephalus, X-linked	L1CAM	Xq28	L1 cell adhesion molecule	120133	308840						IVS8 ds G-A +1	NM_000425.5	991+1G>A	991plus1GtoA		X	153870055	153870055	XLR				DM		0.67	canonical-splice	Vos	Genotype-phenotype correlations in L1 syndrome: a guide for genetic counselling and mutation analysis.	J Med Genet	Journal of medical genetics	47	169	2009	19846429		PRI		CS065586	28/11/2006	S
Hydrocephalus, X-linked	L1CAM	Xq28	L1 cell adhesion molecule	120133	308840						IVS13 as G-A -1	NM_000425.5	1704-1G>A	1704minus1GtoA		X	153868123	153868123	XLR				DM	1	0.48	canonical-splice	Kanemura	Molecular mechanisms and neuroimaging criteria for severe L1 syndrome with X-linked hydrocephalus.	J Neurosurg	Journal of neurosurgery	105	403	2006	17328266	25525159	PRI		CS067826	26/11/2007	S	503684	Pathogenic
Hydrocephalus, X-linked	L1CAM	Xq28	L1 cell adhesion molecule	120133	308840						IVS14 as G-C -1	NM_000425.5	1829-1G>C	1829minus1GtoC		X	153867911	153867911	XLR				DM		0.24	canonical-splice	Kanemura	Molecular mechanisms and neuroimaging criteria for severe L1 syndrome with X-linked hydrocephalus.	J Neurosurg	Journal of neurosurgery	105	403	2006	17328266		PRI		CS067827	26/11/2007	S
Hydrocephalus, X-linked	L1CAM	Xq28	L1 cell adhesion molecule	120133	308840						IVS2 as G-A -1	NM_000425.5	92-1G>A	92minus1GtoA		X	153872698	153872698	XLR				DM	1	0.5	canonical-splice	Kanemura	Molecular mechanisms and neuroimaging criteria for severe L1 syndrome with X-linked hydrocephalus.	J Neurosurg	Journal of neurosurgery	105	403	2006	17328266	25525159	PRI		CS067828	26/11/2007	S
Hydrocephalus, X-linked	L1CAM	Xq28	L1 cell adhesion molecule	120133	308840						IVS22 as G-A -1	NM_000425.5	3047-1G>A	3047minus1GtoA	rs200346587	X	153864705	153864705	XLR				DM	1	0.26	canonical-splice	Kanemura	Molecular mechanisms and neuroimaging criteria for severe L1 syndrome with X-linked hydrocephalus.	J Neurosurg	Journal of neurosurgery	105	403	2006	17328266	25525159	PRI		CS067829	26/11/2007	S
Hydrocephalus, X-linked	L1CAM	Xq28	L1 cell adhesion molecule	120133	308840						IVS3 ds G-A +1	NM_000425.5	197+1G>A	197plus1GtoA		X	153872591	153872591	XLR				DM	1	0.28	canonical-splice	Kanemura	Molecular mechanisms and neuroimaging criteria for severe L1 syndrome with X-linked hydrocephalus.	J Neurosurg	Journal of neurosurgery	105	403	2006	17328266	25525159	PRI		CS067830	26/11/2007	S
Hydrocephalus, X-linked	L1CAM	Xq28	L1 cell adhesion molecule	120133	308840						IVS4 ds G-A +1	NM_000425.5	400+1G>A	400plus1GtoA		X	153872151	153872151	XLR				DM	1	0.81	canonical-splice	Kanemura	Molecular mechanisms and neuroimaging criteria for severe L1 syndrome with X-linked hydrocephalus.	J Neurosurg	Journal of neurosurgery	105	403	2006	17328266	25525159	PRI		CS067831	26/11/2007	S
Hydrocephalus, X-linked	L1CAM	Xq28	L1 cell adhesion molecule	120133	308840						IVS6 ds G-A +5	NM_000425.5	694+5G>A	694plus5GtoA		X	153870785	153870785	XLR				DM			canonical-splice	Kanemura	Molecular mechanisms and neuroimaging criteria for severe L1 syndrome with X-linked hydrocephalus.	J Neurosurg	Journal of neurosurgery	105	403	2006	17328266		PRI		CS067832	26/11/2007	S
Hydrocephalus, X-linked	L1CAM	Xq28	L1 cell adhesion molecule	120133	308840	Gly-Gly			215		Gly215Gly	NM_000425.5	645C>T	645CtoT | G215G		X	153870839	153870839	XLR				DM			exonic-splice	Vos	Genotype-phenotype correlations in L1 syndrome: a guide for genetic counselling and mutation analysis.	J Med Genet	Journal of medical genetics	47	169	2009	19846429		PRI	GGCa>GGT, Gly215Gly. Silent. Results in deletion of 51bp.	CS099757	11/1/2010	S
Hydrocephalus, X-linked	L1CAM	Xq28	L1 cell adhesion molecule	120133	308840						IVS10 as G-A -1	NM_000425.5	1268-1G>A	1268minus1GtoA		X	153868953	153868953	XLR				DM		0.58	canonical-splice	Vos	Genotype-phenotype correlations in L1 syndrome: a guide for genetic counselling and mutation analysis.	J Med Genet	Journal of medical genetics	47	169	2009	19846429		PRI		CS099758	11/1/2010	S	827844	Pathogenic
Hydrocephalus, X-linked	L1CAM	Xq28	L1 cell adhesion molecule	120133	308840						IVS15 ds G-A +1	NM_000425.5	1939+1G>A	1939plus1GtoA	rs1064793801	X	153867799	153867799	XLR				DM	1	0.705667	canonical-splice	Vos	Genotype-phenotype correlations in L1 syndrome: a guide for genetic counselling and mutation analysis.	J Med Genet	Journal of medical genetics	47	169	2009	19846429	25525159	PRI		CS099759	11/1/2010	S	419337	Pathogenic
Hydrocephalus, X-linked	L1CAM	Xq28	L1 cell adhesion molecule	120133	308840						IVS23 ds T-A +2	NM_000425.5	3166+2T>A	3166plus2TtoA		X	153864583	153864583	XLR				DM	1	0.41	canonical-splice	Vos	Genotype-phenotype correlations in L1 syndrome: a guide for genetic counselling and mutation analysis.	J Med Genet	Journal of medical genetics	47	169	2009	19846429	25525159	PRI		CS099760	11/1/2010	S
Hydrocephalus, X-linked	L1CAM	Xq28	L1 cell adhesion molecule	120133	308840						IVS26 as G-A -1	NM_000425.5	3531-1G>A	3531minus1GtoA		X	153863380	153863380	XLR				DM	1	0.32	canonical-splice	Vos	Genotype-phenotype correlations in L1 syndrome: a guide for genetic counselling and mutation analysis.	J Med Genet	Journal of medical genetics	47	169	2009	19846429	25525159	PRI		CS099761	11/1/2010	S
Hydrocephalus, X-linked	L1CAM	Xq28	L1 cell adhesion molecule	120133	308840						IVS1 ds G-A +5	NM_000425.5	76+5G>A	76plus5GtoA		X	153875756	153875756	XLR				DM?	1		canonical-splice	Vos	Genotype-phenotype correlations in L1 syndrome: a guide for genetic counselling and mutation analysis.	J Med Genet	Journal of medical genetics	47	169	2009	19846429	23820807|25525159	PRI		CS099762	11/1/2010	S
L1 syndrome	L1CAM	Xq28	L1 cell adhesion molecule	120133	308840						IVS25 as G-C -1	NM_000425.5	3458-1G>C	3458minus1GtoC	rs879253724	X	153863550	153863550	XLR				DM	1	0.81	canonical-splice	Rehnberg	Novel L1CAM splice site mutation in a young male with L1 syndrome.	Am J Med Genet A	American journal of medical genetics. Part A	155	439	2011	21271669	25525159	PRI		CS110760	3/2/2011	S	29986	Pathogenic
Hydrocephalus, X-linked	L1CAM	Xq28	L1 cell adhesion molecule	120133	308840						IVS13 as G-T -75	NM_000425.5	1704-75G>T	1704minus75GtoT		X	153868197	153868197	XLR				DM			splice	Adle-Biassette	Neuropathological review of 138 cases genetically tested for X-linked hydrocephalus: evidence for closely related clinical entities of unknown molecular bases.	Acta Neuropathol	Acta neuropathologica	126	427	2013	23820807		PRI		CS138925	25/9/2013	S
Hydrocephalus, X-linked	L1CAM	Xq28	L1 cell adhesion molecule	120133	308840						IVS24 as A-G -2	NM_000425.5	3323-2A>G	3323minus2AtoG		X	153864019	153864019	XLR				DM		0.1	canonical-splice	Adle-Biassette	Neuropathological review of 138 cases genetically tested for X-linked hydrocephalus: evidence for closely related clinical entities of unknown molecular bases.	Acta Neuropathol	Acta neuropathologica	126	427	2013	23820807		PRI		CS138926	25/9/2013	S
Hydrocephalus, developmental delay and intellectual disability	L1CAM	Xq28	L1 cell adhesion molecule	120133	308840						IVS25 as G-A -1	NM_000425.5	3458-1G>A	3458minus1GtoA		X	153863550	153863550	XLR				DM		0.12	canonical-splice	Brett	Massively parallel sequencing of patients with intellectual disability, congenital anomalies and/or autism spectrum disorders with a targeted gene panel.	PLoS One	PLoS one	9	e93409	2014	24690944		PRI		CS144002	11/4/2014	S
L1 syndrome	L1CAM	Xq28	L1 cell adhesion molecule	120133	308840						IVS23 ds G-A +1	NM_000425.5	3166+1G>A	3166plus1GtoA		X	153864584	153864584	XLR				DM	2	0.23	canonical-splice	Isik	Clinical and genetic features of L1 syndrome patients: Definition of two novel mutations.	Clin Neurol Neurosurg	Clinical neurology and neurosurgery	172	20	2018	29960101	31319225|36307859	PRI		CS189169	9/7/2018	S	635331	Pathogenic
Hydrocephalus, foetal	L1CAM	Xq28	L1 cell adhesion molecule	120133	308840	Gly-Gly			151		Gly151Gly	NM_000425.5	453G>T	453GtoT | G151G		X	153871127	153871127	XLR				DM			exonic-splice	Sun	A Novel Silent Mutation in the <i>L1CAM</i> Gene Causing Fetal Hydrocephalus Detected by Whole-Exome Sequencing.	Front Genet	Frontiers in genetics	10		2019	31572438		PRI		CS1913899	8/10/2019	S
MASA syndrome	L1CAM	Xq28	L1 cell adhesion molecule	120133	308840						IVS3 as G-A -1	NM_000425.5	198-1G>A	198minus1GtoA		X	153872355	153872355	XLR				DM		0.31	canonical-splice	Kosaki	Consecutive medical exome analysis at a tertiary center: Diagnostic and health-economic outcomes.	Am J Med Genet A	American journal of medical genetics. Part A	182	1601	2020	32369273		PRI	Clinical significance: Pathogenic. ACMG: Likely Pathogenic. Single heterozygote. See Supplemental Table 1.	CS2015651	6/11/2020	S
Hydrocephalus, X-linked	L1CAM	Xq28	L1 cell adhesion molecule	120133	308840						IVS12 ds G-T +1	NM_000425.5	1546+1G>T	1546plus1GtoT		X	153868560	153868560	XLR				DM		0.1	canonical-splice	Sullivan	Exome Sequencing as a Potential Diagnostic Adjunct in Sporadic Congenital Hydrocephalus.	JAMA Pediatr	JAMA pediatrics	175	310	2021	33196764		PRI		CS210496	22/3/2021	S
Hydrocephalus, X-linked	L1CAM	Xq28	L1 cell adhesion molecule	120133	308840						IVS14 ds G-A +1	NM_000425.5	1828+1G>A	1828plus1GtoA		X	153867997	153867997	XLR				DM		0.66	canonical-splice	Sullivan	Exome Sequencing as a Potential Diagnostic Adjunct in Sporadic Congenital Hydrocephalus.	JAMA Pediatr	JAMA pediatrics	175	310	2021	33196764		PRI		CS210498	22/3/2021	S
Hydrocephalus, X-linked	L1CAM	Xq28	L1 cell adhesion molecule	120133	308840						IVS18 as A-C -19	NM_000425.5	2432-19A>C	2432minus19AtoC	rs879253713	X	153865838	153865838	XLR				DM			splice	Rosenthal	Aberrant splicing of neural cell adhesion molecule L1 mRNA in a family with X-linked hydrocephalus.	Nat Genet	Nature genetics	2	107	1992	1303258		PRI		CS920767	1/4/2000	S	9985	Pathogenic
Hydrocephalus, X-linked	L1CAM	Xq28	L1 cell adhesion molecule	120133	308840						IVS4 ds G-A +5	NM_000425.5	400+5G>A	400plus5GtoA		X	153872147	153872147	XLR				DM			canonical-splice	Coucke	Identification of a 5' splice site mutation in intron 4 of the L1CAM gene in an X-linked hydrocephalus family.	Hum Mol Genet	Human molecular genetics	3	671	1994	8069317		PRI		CS941503	1/4/2000	S	571917	Pathogenic/Likely_pathogenic
Hydrocephalus, X-linked	L1CAM	Xq28	L1 cell adhesion molecule	120133	308840						IVS1 ds G-T +1	NM_000425.5	76+1G>T	76plus1GtoT		X	153875760	153875760	XLR				DM	1	0.54	canonical-splice	Jouet	Gene analysis of L1 neural cell adhesion molecule in prenatal diagnosis of hydrocephalus.	Lancet	Lancet	345	161	1995	7823673	25525159	PRI		CS951457	1/4/2000	S
Hydrocephalus, MASA	L1CAM	Xq28	L1 cell adhesion molecule	120133	308840						IVS10 ds A-T +4	NM_000425.5	1267+4A>T	1267plus4AtoT		X	153869516	153869516	XLR				DM	1		canonical-splice	Jouet	New domains of neural cell-adhesion molecule L1 implicated in X-linked hydrocephalus and MASA syndrome.	Am J Hum Genet	American journal of human genetics	56	1304	1995	7762552	25525159	PRI		CS951458	1/4/2000	S
Hydrocephalus, MASA	L1CAM	Xq28	L1 cell adhesion molecule	120133	308840						IVS26 as G-A -12	NM_000425.5	3531-12G>A	3531minus12GtoA		X	153863391	153863391	XLR				DM	1		splice	Jouet	New domains of neural cell-adhesion molecule L1 implicated in X-linked hydrocephalus and MASA syndrome.	Am J Hum Genet	American journal of human genetics	56	1304	1995	7762552	25948108	PRI		CS951459	1/4/2000	S
Hydrocephalus, X-linked	L1CAM	Xq28	L1 cell adhesion molecule	120133	308840						IVS7 as G-A -6	NM_000425.5	807-6G>A	807minus6GtoA	rs886039405	X	153870246	153870246	XLR				DM			splice	MacFarlane	Nine novel L1 CAM mutations in families with X-linked hydrocephalus.	Hum Mutat	Human mutation	9	512	1997	9195224		PRI		CS971784	1/4/2000	S	265221	Pathogenic
Hydrocephalus, X-linked	L1CAM	Xq28	L1 cell adhesion molecule	120133	308840						IVS24 ds T-C +2	NM_000425.5	3322+2T>C	3322plus2TtoC		X	153864320	153864320	XLR				DM	1	0.16	canonical-splice	MacFarlane	Nine novel L1 CAM mutations in families with X-linked hydrocephalus.	Hum Mutat	Human mutation	9	512	1997	9195224	25525159	PRI		CS971785	1/4/2000	S
MASA syndrome	L1CAM	Xq28	L1 cell adhesion molecule	120133	308840						IVS9 as G-A -1	NM_000425.5	1124-1G>A	1124minus1GtoA		X	153869664	153869664	XLR				DM	1	0.36	canonical-splice	Fransen	L1-associated diseases: clinical geneticists divide molecular geneticists unite.	Hum Mol Genet	Human molecular genetics	6	1625	1997	9300653	25525159	PRI		CS973133	27/6/2001	S
MASA syndrome	L1CAM	Xq28	L1 cell adhesion molecule	120133	308840						IVS9 as G-C -1	NM_000425.5	1124-1G>C	1124minus1GtoC		X	153869664	153869664	XLR				DM	1	0.3	canonical-splice	Fransen	L1-associated diseases: clinical geneticists divide molecular geneticists unite.	Hum Mol Genet	Human molecular genetics	6	1625	1997	9300653	25525159	PRI		CS973134	27/6/2001	S
Hydrocephalus, X-linked	L1CAM	Xq28	L1 cell adhesion molecule	120133	308840	Gly-Gly			308		Gly308Gly	NM_000425.5	924C>T	924CtoT | G308G	rs797044787	X	153870123	153870123	XLR				DM	1		exonic-splice	Du	A silent mutation C924T (G308G) in the L1CAM gene results in X linked hydrocephalus (HSAS).	J Med Genet	Journal of medical genetics	35	456	1998	9643285	25039760	PRI	GGCg>GGT, Gly308Gly. Silent.	CS982242	1/4/2000	S	198728	Likely_pathogenic
Hydrocephalus, X-linked	L1CAM	Xq28	L1 cell adhesion molecule	120133	308840						IVS10 as A-T -2	NM_000425.5	1268-2A>T	1268minus2AtoT		X	153868954	153868954	XLR				DM		0.26	canonical-splice	Du	Multiple exon screening using restriction endonuclease fingerprinting (REF): detection of six novel mutations in the L1 cell adhesion molecule (L1CAM) gene.	Hum Mutat	Human mutation	11	222	1998	9521424		PRI		CS982243	1/4/2000	S
Hydrocephalus, X-linked	L1CAM	Xq28	L1 cell adhesion molecule	120133	308840						IVS10 ds G-A +1	NM_000425.5	1267+1G>A	1267plus1GtoA		X	153869519	153869519	XLR				DM	1	0.85	canonical-splice	Fransen	The clinical spectrum of mutations in L1 a neuronal cell adhesion molecule.	Am J Med Genet	American journal of medical genetics	64	73	1996	8826452	25525159	PRI		CS982244	1/4/2000	S	449047	Pathogenic/Likely_pathogenic
Hydrocephalus, X-linked	L1CAM	Xq28	L1 cell adhesion molecule	120133	308840						IVS11 ds G-A +5	NM_000425.5	1379+5G>A	1379plus5GtoA		X	153868836	153868836	XLR				DM			canonical-splice	Du	Multiple exon screening using restriction endonuclease fingerprinting (REF): detection of six novel mutations in the L1 cell adhesion molecule (L1CAM) gene.	Hum Mutat	Human mutation	11	222	1998	9521424		PRI		CS982245	1/4/2000	S
Hydrocephalus, X-linked	L1CAM	Xq28	L1 cell adhesion molecule	120133	308840						IVS21 ds G-A +1	NM_000425.5	2872+1G>A	2872plus1GtoA		X	153865087	153865087	XLR				DM	1	0.44	canonical-splice	Claes	Hydrocephalus and spastic paraplegia result from a donor splice site mutation (2872 + 1G to A) in the L1CAM gene in a Venezuelan pedigree.	Hum Mutat	Human mutation	S1	S240	1998	9452098	25525159	PRI		CS982246	1/4/2000	S
MASA syndrome	L1CAM	Xq28	L1 cell adhesion molecule	120133	308840						IVS5 as A-C -2	NM_000425.5	524-2A>C	524minus2AtoC		X	153870962	153870962	XLR				DM	1	0.87	canonical-splice	Fransen	L1-associated diseases: clinical geneticists divide molecular geneticists unite.	Hum Mol Genet	Human molecular genetics	6	1625	1997	9300653	25525159	PRI		CS983449	4/7/2000	S
Hydrocephalus, X-linked	L1CAM	Xq28	L1 cell adhesion molecule	120133	308840		GACAAC^CACTcaGACTACATCT	ag	204	205	del 2 bp / ins 2 bp codon 205	NM_000425.5	614_615delCAinsAG	614_615delCAinsAG | 614_615del2ins2 | 614_615delins		X	153870869	153870870	XLR				DM			inframe	Finckh	Spectrum and detection rate of L1CAM mutations in isolated and familial cases with clinically suspected L1-disease.	Am J Med Genet	American journal of medical genetics	92	40	2000	10797421		PRI		CX004452	25/5/2000	X
Hydrocephalus, X-linked	L1CAM	Xq28	L1 cell adhesion molecule	120133	308840		GATCACTCCAttgtcggttcatttcTTGGCAG_IE_AAT	catg			del 15 bp / ins 4 bp non-coding DNA	NM_000425.5	1940-22_1940-8delTTGTCGGTTCATTTCinsCATG	1940-22_1940-8delTTGTCGGTTCATTTCinsCATG | 1940-22_1940-8del15ins4 | 1940-22_1940-8delins		X	153867561	153867575	XLR				DM?			noncoding	Kanemura	Molecular mechanisms and neuroimaging criteria for severe L1 syndrome with X-linked hydrocephalus.	J Neurosurg	Journal of neurosurgery	105	403	2006	17328266		PRI	c.1940-22_1940-7 (IVS15)	CX067920	26/11/2007	X
Hydrocephalus, X-linked	L1CAM	Xq28	L1 cell adhesion molecule	120133	308840		CA_EI_GTGGGTGCcggcGAGCGGCTGC	gag			del 4 bp / ins 3 bp non-coding DNA	NM_000425.5	523+9_523+12delCGGCinsGAG	523+9_523+12delCGGCinsGAG | 523+9_523+12del4ins3 | 523+9_523+12delins		X	153871045	153871048	XLR				DM?			noncoding	Vos	Genotype-phenotype correlations in L1 syndrome: a guide for genetic counselling and mutation analysis.	J Med Genet	Journal of medical genetics	47	169	2009	19846429		PRI	Descr. as [c.523+9_523+10CG>GA;c.523+12delC	CX099767	11/1/2010	X
Hydrocephalus, X-linked	L1CAM	Xq28	L1 cell adhesion molecule	120133	308840		CCAGGCC^GTCaACAGCCAGGG	gg	791	792	del 1 bp / ins 2 bp codon 792	NM_000425.5	2374delAinsGG	2374delAinsGG | 2374del1ins2 | 2374delins		X	153866706	153866706	XLR				DM			frameshift	Brewer	X-linked hydrocephalus masquerading as spina bifida and destructive porencephaly in successive generations in one family.	Dev Med Child Neurol	Developmental medicine and child neurology	38	632	1996	8674913		PRI		CX972748	1/4/2000	X
MASA syndrome	L1CAM	Xq28	L1 cell adhesion molecule	120133	308840		CTTCTAG_IE_GTGcc^CCCAAGTGGC	a	136	134	del 2 bp / ins 1 bp codon 134	NM_000425.5	404_405delCCinsA	404_405delCCinsA | 404_405del2ins1 | 404_405delins		X	153871175	153871176	XLR				DM			frameshift	Fransen	L1-associated diseases: clinical geneticists divide molecular geneticists unite.	Hum Mol Genet	Human molecular genetics	6	1625	1997	9300653		PRI		CX983463	4/7/2000	X

## Sheet: SPG2
disease	gene	chrom	genename	gdbid	omimid	amino	deletion	insertion	codon	codonAff	descr	refseq	hgvs	hgvsAll	dbsnp	chromosome	startCoord	endCoord	expected_inheritance	gnomad_AC	gnomad_AF	gnomad_AN	tag	dmsupport	rankscore	mutype	author	title	fullname	allname	vol	page	year	pmid	pmidAll	reftag	comments	acc_num	new_date	base	clinvarID	clinvar_clnsig
Pelizaeus-Merzbacher disease	PLP1	Xq22	Proteolipid protein 1	120302	300401		TTTGTGGCAAtaacaaggggtgggggaaaATTGGGCGCG				del 19 bp non-coding DNA	NM_000533.5	453+28_453+46delTAACAAGGGGTGGGGGAAA	453+28_453+46delTAACAAGGGGTGGGGGAAA | 453+28_453+46del19 | 453+28_453+46del		X	103786754	103786772	XLR				DM	1		noncoding	Hobson	Mutations in noncoding regions of the proteolipid protein gene in Pelizaeus-Merzbacher disease.	Neurology	Neurology	55	1089	2000	11071483	12325077|24314267	PRI	c.453+28_453+46del. aka IVS3 +28_+46del.	CD004748	5/3/2003	D
Spastic paraplegia	PLP1	Xq22	Proteolipid protein 1	120302	300401		CTTTG^GAGCGgGTGTGTCATT		136	137	del 1 bp codon 137	NM_000533.5	412delG	412delG | 412del1 | 412del		X	103786685	103786685	XLR				DM			frameshift	Cailloux	Genotype-phenotype correlation in inherited brain myelination defects due to proteolipid protein gene mutations. Clinical European Network on Brain Dysmyelinating Disease.	Eur J Hum Genet	European journal of human genetics : EJHG	8	837	2000	11093273		PRI		CD004759	12/3/2003	D
Pelizaeus-Merzbacher disease	PLP1	Xq22	Proteolipid protein 1	120302	300401		AGGTT^TGTGGcTCCAACCTTC		220	221	del 1 bp codon 221	NM_000533.5	663delC	663delC | 663del1 | 663del		X	103788477	103788477	XLR				DM			frameshift	Matsumura	A novel deletion (c663delC) at exon 5 of the proteolipid protein gene in Pelizaeus-Merzbacher disease.	Hum Mutat	Human mutation	17	80	2001	11139261		PRI		CD013198	2/11/2001	D
Pelizaeus-Merzbacher disease	PLP1	Xq22	Proteolipid protein 1	120302	300401		AG_IE_GTGTT^CTCcCATGGAATGC		210	211	del 1 bp codon 211	NM_000533.5	632delC	632delC | 632del1 | 632del		X	103788446	103788446	XLR				DM			frameshift	Hubner	Seventeen novel PLP1 mutations in patients with Pelizaeus-Merzbacher disease.	Hum Mutat	Human mutation	25	321	2005	15712223		PRI		CD051779	14/6/2005	D
Pelizaeus-Merzbacher disease	PLP1	Xq22	Proteolipid protein 1	120302	300401		CCACC^ATCTGcGGCAAGGGCC		108	109	del 1 bp codon 109	NM_000533.5	327delC	327delC | 327del1 | 327del		X	103786600	103786600	XLR				DM			frameshift	Bonnet-Dupeyron	PLP1 splicing abnormalities identified in Pelizaeus-Merzbacher disease and SPG2 fibroblasts are associated with different types of mutations.	Hum Mutat	Human mutation	29	1028	2008	18470932		PRI		CD084183	7/8/2008	D
Pelizaeus-Merzbacher disease	PLP1	Xq22	Proteolipid protein 1	120302	300401		GATCTTT^GGCgACTACAAGAC		102	103	del 1 bp codon 103	NM_000533.5	307delG	307delG | 307del1 | 307del		X	103786580	103786580	XLR				DM			frameshift	Bonnet-Dupeyron	PLP1 splicing abnormalities identified in Pelizaeus-Merzbacher disease and SPG2 fibroblasts are associated with different types of mutations.	Hum Mutat	Human mutation	29	1028	2008	18470932		PRI		CD084184	7/8/2008	D
Pelizaeus-Merzbacher disease	PLP1	Xq22	Proteolipid protein 1	120302	300401		GCCCTC^ACTGgCACAGAAAAG		41	42	del 1 bp codon 42	NM_000533.5	125delG	125delG | 125del1 | 125del		X	103785702	103785702	XLR				DM			frameshift	Bonnet-Dupeyron	PLP1 splicing abnormalities identified in Pelizaeus-Merzbacher disease and SPG2 fibroblasts are associated with different types of mutations.	Hum Mutat	Human mutation	29	1028	2008	18470932		PRI		CD084185	7/8/2008	D
Pelizaeus-Merzbacher disease	PLP1	Xq22	Proteolipid protein 1	120302	300401		CAACG^GTAACagGGGGCCAGAA		117	118	del 2 bp codon 118	NM_000533.5	354_355delAG	354_355delAG | 354_355del2 | 354_355del		X	103786627	103786628	XLR				DM	3		frameshift	Osaka	Mild phenotype in Pelizaeus-Merzbacher disease caused by a PLP1-specific mutation.	Brain Dev	Brain & development	32	703	2010	20022439	26795593|33149276|33450882	PRI	Descr. as c.352_353delAG p.Gly130fs, seq. in Fig. 2.	CD099688	6/1/2010	D	520586	Pathogenic
Pelizaeus-Merzbacher disease	PLP1	Xq22	Proteolipid protein 1	120302	300401		CCCCC^TTTGCttccCTGGTGGCCA		16	17	del 4 bp codon 17	NM_000533.5	51_54delTTCC	51_54delTTCC | 51_54del4 | 51_54del		X	103785628	103785631	XLR				DM	1		frameshift	Miller	Magnetic resonance imaging of a unique mutation in a family with Pelizaeus-Merzbacher disease.	Am J Med Genet A	American journal of medical genetics. Part A	152A	748	2010	20186781	27957547	PRI		CD101191	7/3/2010	D
Pelizaeus-Merzbacher disease	PLP1	Xq22	Proteolipid protein 1	120302	300401		CTCTTTC^TTCttcCTTTATGGGG		79	80	del 3 bp codon 80	NM_000533.5	238_240delTTC	238_240delTTC | 238_240del3 | 238_240del		X	103786511	103786513	XLR				DM	1		inframe	Shimojima	Comprehensive genetic analyses of PLP1 in patients with Pelizaeus-Merzbacher disease applied by array-CGH and fiber-FISH analyses identified new mutations and variable sizes of duplications.	Brain Dev	Brain & development	32	171	2010	19328639	23347225	PRI		CD102502	29/4/2010	D	1023623	Uncertain_significance
Pelizaeus-Merzbacher disease	PLP1	Xq22	Proteolipid protein 1	120302	300401		ACCACC^TGCCagtctattgccTTCCCCAGCA		184	185	del 11 bp codon 185	NM_000533.5	554_564delAGTCTATTGCC	554_564delAGTCTATTGCC | 554_564del11 | 554_564del		X	103787898	103787908	XLR				DM			frameshift	Grossi	Molecular genetic analysis of the PLP1 gene in 38 families with PLP1-related disorders: identification and functional characterization of 11 novel PLP1 mutations.	Orphanet J Rare Dis	Orphanet journal of rare diseases	6	40	2011	21679407		PRI		CD114568	20/6/2011	D
Pelizaeus-Merzbacher disease	PLP1	Xq22	Proteolipid protein 1	120302	300401		GGGGGC^CAGAaggggAGGGGTTCCA		121	122	del 5 bp codon 122	NM_000533.5	370_374delAGGGG	370_374delAGGGG | 370_374del5 | 370_374del		X	103786643	103786647	XLR				DM			frameshift	Mart铆nez-Montero	PLP1 gene analysis in 88 patients with leukodystrophy.	Clin Genet	Clinical genetics	84	566	2013	23347225		PRI	Descr. as c.364_368delAGGGG, p.Arg124Phefs*78	CD1311160	18/11/2013	D
Spastic paraplegia	PLP1	Xq22	Proteolipid protein 1	120302	300401		TTCCAACTTTggggttcgGGGGTTCCAT				del 8 bp non-coding DNA	NM_000533.5	4+78_4+85delGGGGGTTC	4+78_4+85delGGGGGTTC | 4+78_4+85del8 | 4+78_4+85del		X	103777077	103777084	XLR				DM			noncoding	Mart铆nez-Montero	PLP1 gene analysis in 88 patients with leukodystrophy.	Clin Genet	Clinical genetics	84	566	2013	23347225		PRI	c.4+71_4+78delGGGGTTCG	CD1311161	18/11/2013	D
Pelizaeus-Merzbacher disease	PLP1	Xq22	Proteolipid protein 1	120302	300401		CTGTGGC^TGTggaCATGAAGCCC		35	36	del 3 bp codon 36	NM_000533.5	106_108delGGA	106_108delGGA | 106_108del3 | 106_108del		X	103785683	103785685	XLR				DM			inframe	Laukka	Neuroradiologic correlates of clinical disability and progression in the X-linked leukodystrophy Pelizaeus-Merzbacher disease.	J Neurol Sci	Journal of the neurological sciences	335	75	2013	24139698		PRI		CD1312265	19/12/2013	D
Pelizaeus-Merzbacher disease	PLP1	Xq22	Proteolipid protein 1	120302	300401		TCTAC^ACCACcGGCGCAGTCA		93	94	del 1 bp codon 94	NM_000533.5	282delC	282delC | 282del1 | 282del		X	103786555	103786555	XLR				DM			frameshift	Laukka	Neuroradiologic correlates of clinical disability and progression in the X-linked leukodystrophy Pelizaeus-Merzbacher disease.	J Neurol Sci	Journal of the neurological sciences	335	75	2013	24139698		PRI		CD1312273	19/12/2013	D
Pelizaeus-Merzbacher disease	PLP1	Xq22	Proteolipid protein 1	120302	300401		TCATTCT^TTGgagcgggtgtgtcattgTTTGGGAAAA		135	136	del 17 bp codon 136	NM_000533.5	406_422delGAGCGGGTGTGTCATTG	406_422delGAGCGGGTGTGTCATTG | 406_422del17 | 406_422del		X	103786679	103786695	XLR				DM			frameshift	Laukka	Neuroradiologic correlates of clinical disability and progression in the X-linked leukodystrophy Pelizaeus-Merzbacher disease.	J Neurol Sci	Journal of the neurological sciences	335	75	2013	24139698		PRI		CD1312276	19/12/2013	D
Pelizaeus-Merzbacher disease	PLP1	Xq22	Proteolipid protein 1	120302	300401		TCAGG^CAGATcTTTGGCGACT		99	100	del 1 bp codon 100	NM_000533.5	300delC	300delC | 300del1 | 300del		X	103786573	103786573	XLR				DM			frameshift	Shiihara	A novel PLP1 frameshift mutation causing a milder form of Pelizaeus-Merzbacher disease.	Brain Dev	Brain & development	37	455	2015	25043250		PRI		CD147719	15/8/2014	D
Hypomyelination of early myelinating structures	PLP1	Xq22	Proteolipid protein 1	120302	300401		AGGGGT^TCCAgaggccaacatcaAGCTCATTCT		126	127	del 13 bp codon 127	NM_000533.5	380_392delGAGGCCAACATCA	380_392delGAGGCCAACATCA | 380_392del13 | 380_392del		X	103786653	103786665	XLR				DM			frameshift	Kevelam	Altered PLP1 splicing causes hypomyelination of early myelinating structures.	Ann Clin Transl Neurol	Annals of clinical and translational neurology	2	648	2015	26125040		PRI		CD157173	28/7/2015	D
Leukodystrophy	PLP1	Xq22	Proteolipid protein 1	120302	300401		GTAACA^GGGGgccagaaggggAGGGGTTCCA		119	120	del 11 bp codon 120	NM_000533.5	359_369delGCCAGAAGGGG	359_369delGCCAGAAGGGG | 359_369del11 | 359_369del		X	103786632	103786642	XLR				DM			frameshift	Margraf	Novel <i>PLP1</i> Mutations Identified With Next-Generation Sequencing Expand the Spectrum of PLP1-Associated Leukodystrophy Clinical Phenotypes.	Child Neurol Open	Child neurology open	5		2018	30046645		PRI	[De novo].	CD1810493	6/8/2018	D
Pelizaeus-Merzbacher disease	PLP1	Xq22	Proteolipid protein 1	120302	300401		CAACG^GTAACaGGGGGCCAGA		117	118	del 1 bp codon 118	NM_000533.5	354delA	354delA | 354del1 | 354del		X	103786627	103786627	XLR				DM			frameshift	Kresojevi膰	Phenotype of <i>PLP1</i>-related Disorder Caused by Novel Mutation: A Case Report.	Mov Disord Clin Pract	Movement disorders clinical practice.	5	548	2018	30637272		PRI	[De novo]	CD1821285	16/1/2019	D
Pelizaeus-Merzbacher disease	PLP1	Xq22	Proteolipid protein 1	120302	300401		GCTGT^GGACAtgaagccctCACTGGCACA		36	37	del 9 bp codon 37	NM_000533.5	111_119delTGAAGCCCT	111_119delTGAAGCCCT | 111_119del9 | 111_119del		X	103785688	103785696	XLR				DM	0		inframe	Ji	Hypomyelinating disorders in China: The clinical and genetic heterogeneity in 119 patients.	PLoS One	PLoS one	13	e0188869	2018	29451896	35346287	PRI		CD182631	22/3/2018	D
Pelizaeus-Merzbacher disease	PLP1	Xq22	Proteolipid protein 1	120302	300401		TGGCTCC^AACcttCTGTCCATCT		223	224	del 3 bp codon 224	NM_000533.5	672_674delTCT	672_674delTCT | 672_674del3 | 672_674del		X	103788486	103788488	XLR				DM	0		inframe	Ji	Hypomyelinating disorders in China: The clinical and genetic heterogeneity in 119 patients.	PLoS One	PLoS one	13	e0188869	2018	29451896	35346287	PRI		CD182633	22/3/2018	D
Pelizaeus-Merzbacher disease	PLP1	Xq22	Proteolipid protein 1	120302	300401		TCCCCAG_IE_GCTtG^TTAGAGTGC		4	2	del 1 bp codon 2	NM_000533.5	8delT	8delT | 8del1 | 8del		X	103785585	103785585	XLR				DM			frameshift	Scala	Pelizaeus-Merzbacher Disease due to PLP1 Frameshift Mutation in a Female with Nonrandom Skewed X-Chromosome Inactivation.	Neuropediatrics	Neuropediatrics	epub	epub	2019	31137068		PRI		CD198031	28/6/2019	D
Spastic paraplegia	PLP1	Xq22	Proteolipid protein 1	120302	300401		TGATT^GCTGCcACTTACAACT		260	261	del 1 bp codon 261	NM_000533.5	783delC	783delC | 783del1 | 783del		X	103790547	103790547	XLR				DM			frameshift	Yamamoto-Shimojima	Elucidation of the pathogenic mechanism and potential treatment strategy for a female patient with spastic paraplegia derived from a single-nucleotide deletion in PLP1.	J Hum Genet	Journal of human genetics	64	665	2019	31004103		PRI	De novo	CD198292	4/7/2019	D
Spastic paraplegia	PLP1	Xq22	Proteolipid protein 1	120302	300401		ACTGCC^TCTTtcttCTTCCTTTAT		77	78	del 4 bp codon 78	NM_000533.5	233_236delTCTT	233_236delTCTT | 233_236del4 | 233_236del		X	103786506	103786509	XLR				DM			frameshift	Ak莽akaya	Clinical and genetic aspects of hereditary spastic paraplegia in patients from Turkey.	Neurol Neurochir Pol	Neurologia i neurochirurgia polska	54	176	2020	32242913		PRI		CD2030735	2/7/2021	D
Neurological impairment	PLP1	Xq22	Proteolipid protein 1	120302	300401		TAGAG^TGCTGtGCAAGATGTC		6	7	del 1 bp codon 7	NM_000533.5	21delT	21delT | 21del1 | 21del		X	103785598	103785598	XLR				DM			frameshift	Benkirane	High rate of hypomorphic variants as the cause of inherited ataxia and related diseases: study of a cohort of 366 families	Genet Med	Genetics in medicine : official journal of the American College of Medical Genetics	23	2160	2021	34234304		PRI		CD2121450	4/1/2022	D
Spastic paraplegia	PLP1	Xq22	Proteolipid protein 1	120302	300401		AAGGGG^AGGGgTTCCAGAGGC		124	125	del 1 bp codon 125	NM_000533.5	374delG	374delG | 374del1 | 374del		X	103786647	103786647	XLR				DM			frameshift	Giordani	Clinical and molecular characterization of a large cohort of childhood onset hereditary spastic paraplegias.	Sci Rep	Scientific reports	11	22248	2021	34782662		PRI	Pathogenic. See Supplemental Table 1.	CD2126700	17/3/2022	D
Spastic paraplegia	PLP1	Xq22	Proteolipid protein 1	120302	300401		TGTGT^CATTGtttgGGAAAATGGC		140	141	del 4 bp codon 141	NM_000533.5	423_426delTTTG	423_426delTTTG | 423_426del4 | 423_426del		X	103786696	103786699	XLR				DM			frameshift	Smedley	100,000 Genomes Pilot on Rare-Disease Diagnosis in Health Care - Preliminary Report.	N Engl J Med	The New England journal of medicine	385	1868	2021	34758253		PRI	Described in supplementary tables/ClinVar submission.	CD2127427	30/3/2022	D	1184577	Likely_pathogenic
Pelizaeus-Merzbacher disease	PLP1	Xq22	Proteolipid protein 1	120302	300401		CTTCTG^TCCAtctgcaaaacaGCTGAG_EI_GTGA		226	227	del 11 bp codon 227	NM_000533.5	680_690delTCTGCAAAACA	680_690delTCTGCAAAACA | 680_690del11 | 680_690del		X	103788494	103788504	XLR				DM			frameshift	French	Refinements and considerations for trio whole-genome sequence analysis when investigating Mendelian diseases presenting in early childhood.	HGG Adv	Human genetics and genomics advances.	3	100113	2022	35586607		PRI	Likely pathogenic. See Table S3.	CD2211816	12/9/2022	D
Pelizaeus-Merzbacher disease	PLP1	Xq22	Proteolipid protein 1	120302	300401		TGCCTGC^TCTgctgtgcctGTGTACATTT		170	171	del 9 bp codon 171	NM_000533.5	512_520delCTGTGCCTG	512_520delCTGTGCCTG | 512_520del9 | 512_520del		X	103787856	103787864	XLR				DM			inframe	Bridge		PLP1		AB	.	1992			LSD		CD921158	27/11/2006	D
Pelizaeus-Merzbacher disease	PLP1	Xq22	Proteolipid protein 1	120302	300401		CAAAGAC^ATGg_EI_GTAAGTTTCA		1	2	del 1 bp codon 2	NM_000533.5	4+1delG	4+1delG | 4+1del1 | 4+1del		X	103777000	103777000	XLR				DM			noncoding	Garbern	Proteolipid protein is necessary in peripheral as well as central myelin.	Neuron	Neuron	19	205	1997	9247276		PRI		CD973332	6/1/2003	D	654165	Pathogenic
Spastic paraplegia 2	PLP1	Xq22	Proteolipid protein 1	120302	300401						deletion 26 bp beginning of intron 5	NM_000533.5							XLR				DM			gross	Cailloux	Genotype-phenotype correlation in inherited brain myelination defects due to proteolipid protein gene mutations. Clinical European Network on Brain Dysmyelinating Disease.	Eur J Hum Genet	European journal of human genetics : EJHG	8	837	2000	11093273		PRI		CG005149	8/12/2000	G
Pelizaeus-Merzbacher disease	PLP1	Xq22	Proteolipid protein 1	120302	300401						deletion >750 kb incl. entire gene	NM_000533.5							XLR				DM			gross	Inoue	Genomic rearrangements resulting in PLP1 deletion occur by nonhomologous end joining and cause different dysmyelinating phenotypes in males and females.	Am J Hum Genet	American journal of human genetics	71	838	2002	12297985		PRI		CG024991	19/12/2002	G
Pelizaeus-Merzbacher disease	PLP1	Xq22	Proteolipid protein 1	120302	300401						deletion ~600 kb incl. entire gene	NM_000533.5							XLR				DM			gross	Inoue	Genomic rearrangements resulting in PLP1 deletion occur by nonhomologous end joining and cause different dysmyelinating phenotypes in males and females.	Am J Hum Genet	American journal of human genetics	71	838	2002	12297985		PRI		CG024992	19/12/2002	G
Leukodystrophy, hypomyelinating	PLP1	Xq22	Proteolipid protein 1	120302	300401						deletion ex. 6 to 3' gene	NM_000533.5							XLR				DM			gross	Combes	PLP1 and GPM6B intragenic copy number analysis by MAPH in 262 patients with hypomyelinating leukodystrophies: Identification of one partial triplication and two partial deletions of PLP1.	Neurogenetics	Neurogenetics	7	31	2006	16416265		PRI		CG067298	12/6/2007	G
Pelizaeus-Merzbacher disease	PLP1	Xq22	Proteolipid protein 1	120302	300401						deletion 657bp c.1-329_4+324	NM_000533.5	-327_4+326del657	-156-171_4+326delAAAAACAAAGAAAATGAAAC...CCTTGGTTCCAAGGCCCTGG | -156-171_4+326del43 | -156-171_4+326del		X	103776669	103777325	XLR				DM			gross	Grossi	Molecular genetic analysis of the PLP1 gene in 38 families with PLP1-related disorders: identification and functional characterization of 11 novel PLP1 mutations.	Orphanet J Rare Dis	Orphanet journal of rare diseases	6	40	2011	21679407		PRI		CG114570	20/6/2011	G
Pelizaeus-Merzbacher disease	PLP1	Xq22	Proteolipid protein 1	120302	300401						deletion 73 kb incl. entire gene + RAB9B	NM_000533.5	-12972_*46510del73085	-156-12816_*2021+44489delGAGATCAGTTGGACAGGATC...AAAAGACAACTCACAGAATA | -156-12816_*2021+44489del43 | -156-12816_*2021+44		X	103764024	103837108	XLR				DM			gross	Torisu	Clinical and genetic characterization of a 2-year-old boy with complete PLP1 deletion.	Brain Dev	Brain & development	34	852	2012	22401669		PRI	chrX:103,018,951-103,092,037 (hg19).	CG1212973	7/5/2013	G
Pelizaeus-Merzbacher disease	PLP1	Xq22	Proteolipid protein 1	120302	300401						deletion ex. 1-4 extending into 5'UTR	NM_000533.5							XLR				DM	0		gross	Mart铆nez-Montero	PLP1 gene analysis in 88 patients with leukodystrophy.	Clin Genet	Clinical genetics	84	566	2013	23347225	30616056	PRI		CG1311158	18/11/2013	G
Pelizaeus-Merzbacher disease	PLP1	Xq22	Proteolipid protein 1	120302	300401						deletion entire gene	NM_000533.5							XLR				DM			gross	Laukka	Neuroradiologic correlates of clinical disability and progression in the X-linked leukodystrophy Pelizaeus-Merzbacher disease.	J Neurol Sci	Journal of the neurological sciences	335	75	2013	24139698		PRI		CG1312274	19/12/2013	G
Spastic paraplegia 2	PLP1	Xq22	Proteolipid protein 1	120302	300401						deletion 33 kb incl. ex.2-7	NM_000533.5	4+1406_*21371del33565	4+1406_*2021+19350delATGAGAGGTGAATGTTGGAG...AAAAAGAGAGAGAAAGAGAG | 4+1406_*2021+19350del43 | 4+1406_*2021+19350del		X	103778405	103811969	XLR				DM			gross	Matsufuji	Partial PLP1 deletion causing X-linked dominant spastic paraplegia type 2.	Pediatr Neurol	Pediatric neurology	49	477	2013	24095575		PRI		CG139664	14/10/2013	G
Pelizaeus-Merzbacher disease	PLP1	Xq22	Proteolipid protein 1	120302	300401						deletion 235317 bp incl. entire gene	NM_000533.5	-74457_*147612del235672	-156-74301_*2021+145591delGCATGTACTTCCTTGGTAAT...GAACTGAGTTCAAGTTTTGA | -156-74301_*2021+145591del43 | -156-74301_*2021+		X	103702539	103938210	XLR				DM			gross	Liang	Copy number variation sequencing for comprehensive diagnosis of chromosome disease syndromes.	J Mol Diagn	The Journal of molecular diagnostics : JMD	16	519	2014	24998187		PRI	see fig. 2	CG1412187	16/12/2014	G
Intellectual disability, hypotonia and behavioural abnormalities	PLP1	Xq22	Proteolipid protein 1	120302	300401						deletion 4.5 Mb incl. entire gene + many others	NM_000533.5							XLR				DM			gross	Yamamoto	An emerging phenotype of Xq22 microdeletions in females with severe intellectual disability, hypotonia and behavioral abnormalities.	J Hum Genet	Journal of human genetics	59	300	2014	24646727		PRI	[De novo]. Microarray - chrX:101365862-105847036del (hg19).	CG1417699	16/1/2020	G
Intellectual disability, hypotonia and behavioural abnormalities	PLP1	Xq22	Proteolipid protein 1	120302	300401						deletion 4.9 Mb incl. entire gene + many others	NM_000533.5							XLR				DM			gross	Yamamoto	An emerging phenotype of Xq22 microdeletions in females with severe intellectual disability, hypotonia and behavioral abnormalities.	J Hum Genet	Journal of human genetics	59	300	2014	24646727		PRI	[De novo]. Microarray - chrX:100659116-105523589del (hg19).	CG1417700	16/1/2020	G
Intellectual disability, hypotonia and behavioural abnormalities	PLP1	Xq22	Proteolipid protein 1	120302	300401						deletion 3.1 Mb incl. entire gene + many others	NM_000533.5							XLR				DM			gross	Yamamoto	An emerging phenotype of Xq22 microdeletions in females with severe intellectual disability, hypotonia and behavioral abnormalities.	J Hum Genet	Journal of human genetics	59	300	2014	24646727		PRI	[De novo]. Microarray - chrX:100907884-103982269del (hg19).	CG1417701	16/1/2020	G
Intellectual disability and behavioural abnormalities	PLP1	Xq22	Proteolipid protein 1	120302	300401						deletion 85.1 kb incl. entire gene + TMEM31 & GLRA4	NM_000533.5							XLR				DM			gross	Yamamoto	An emerging phenotype of Xq22 microdeletions in females with severe intellectual disability, hypotonia and behavioral abnormalities.	J Hum Genet	Journal of human genetics	59	300	2014	24646727		PRI	[De novo]. Microarray - chrX:102959459-103044544del (hg19).	CG1417702	16/1/2020	G
Pelizaeus-Merzbacher disease	PLP1	Xq22	Proteolipid protein 1	120302	300401						deletion 712kb incl entire gene & others	NM_000533.5							XLR				DM			gross	Brender	Unusual presentation of pelizaeus-merzbacher disease: female patient with deletion of the proteolipid protein 1 gene.	Case Rep Genet	Case reports in genetics	2015	453105	2015	25789183		PRI		CG152459	13/4/2015	G
Pelizaeus-Merzbacher disease	PLP1	Xq22	Proteolipid protein 1	120302	300401						deletion 2.26 Mb incl. entire gene	NM_000533.5							XLR				DM			gross	Kinoshita	Rare Case of Female with Pelizaeus Mertzbacher Disease due to deletion of Proteolipid Protein 1: A Case Report.	JNMA J Nepal Med Assoc	JNMA; journal of the Nepal Medical Association.	56	967	2018	31065145		PRI		CG1826254	10/12/2019	G
Developmental delay	PLP1	Xq22	Proteolipid protein 1	120302	300401						deletion 5.7 Mb incl. entire gene	NM_000533.5							XLR				DM?			gross	Ali	Additive Diagnostic Yield of Homozygosity Regions Identified During Chromosomal microarray Testing in Children with Developmental Delay, Dysmorphic Features or Congenital Anomalies.	Biochem Genet	Biochemical genetics	58	74	2019	31273557		PRI	arr[GRCh37] Xq22.1q22.3(100,659,863-106,372,031)x1.	CG1914002	9/10/2019	G
Developmental delay, intellectual disability and behavioural abnormalities	PLP1	Xq22	Proteolipid protein 1	120302	300401						deletion 2.5 Mb incl. entire gene + GLRA4 & BEX3	NM_000533.5	-2165371_*376702del2555676	-156-2165215_*2021+374681delGAGAGACCAGTGCCCAGTTT...TCCCAAACCCCCACCCTTGA | -156-2165215_*2021+374681del43 | -156-2165215_		X	101611625	104167300	XLR				DM			gross	Hijazi	Xq22 deletions and correlation with distinct neurological disease traits in females: Further evidence for a contiguous gene syndrome.	Hum Mutat	Human mutation	41	150	2020	31448840		PRI	Presumed [de novo].	CG200087	16/1/2020	G
Developmental delay, intellectual disability and behavioural abnormalities	PLP1	Xq22	Proteolipid protein 1	120302	300401						deletion 0.694 Mb incl. entire gene + GLRA4 & BEX3	NM_000533.5	-416282_*264342del694227	-156-416126_*2021+262321delAAATCTTTTAAATTGTGGTG...CTTTGGGAACCCTGGTGCAC | -156-416126_*2021+262321del43 | -156-416126_*20		X	103360714	104054940	XLR				DM			gross	Hijazi	Xq22 deletions and correlation with distinct neurological disease traits in females: Further evidence for a contiguous gene syndrome.	Hum Mutat	Human mutation	41	150	2020	31448840		PRI	[De novo]. Descr. as chrX:102,615,641-103,309,503del (GRCh37/hg19), breakpoint seq. in Fig. 2.	CG200088	16/1/2020	G
Developmental delay, intellectual disability and behavioural abnormalities	PLP1	Xq22	Proteolipid protein 1	120302	300401						deletion 5.7 Mb incl. entire gene + GLRA4, BEX3 & 61 others	NM_000533.5	-2002319_*3668955del5684877	-156-2002163_*2021+3666934delGTGGGTCTGCAGGTGCCATC...CCAATCCACTGAATATCAGC | -156-2002163_*2021+3666934del43 | -156-200216		X	101774677	107459553	XLR				DM			gross	Hijazi	Xq22 deletions and correlation with distinct neurological disease traits in females: Further evidence for a contiguous gene syndrome.	Hum Mutat	Human mutation	41	150	2020	31448840		PRI	[De novo]. Descr. as chrX:101,029,649-106,702,784del (GRCh37/hg19), breakpoint seq. in Fig. 2. 22 bp insert (ACAACCAGAAAGAGGTTGTGCA).	CG200089	16/1/2020	G
Developmental delay, intellectual disability and behavioural abnormalities	PLP1	Xq22	Proteolipid protein 1	120302	300401						deletion 3.3 Mb incl. entire gene + GLRA4 & BEX3	NM_000533.5	-965573_*2375357del3354533	-156-965417_*2021+2373336delCATACGTGTGCATGTGTCTT...GTGAATAATGCCGCAATAAA | -156-965417_*2021+2373336del43 | -156-965417_*		X	102811423	106165955	XLR				DM			gross	Hijazi	Xq22 deletions and correlation with distinct neurological disease traits in females: Further evidence for a contiguous gene syndrome.	Hum Mutat	Human mutation	41	150	2020	31448840		PRI	[De novo]. Descr. as chrX:102,066,350-105,409,822del (GRCh37/hg19), breakpoint seq. in Fig. 2.	CG200090	16/1/2020	G
Neurological disease	PLP1	Xq22	Proteolipid protein 1	120302	300401						deletion 3.1 Mb incl. entire gene + GLRA4 & BEX3	NM_000533.5	-595198_*2486792del3095593	-156-595042_*2021+2484771delACCTCCCGGGTTCACGCCAT...CTAGGCTCACTGCAAGCCCC | -156-595042_*2021+2484771del43 | -156-595042_*		X	103181798	106277390	XLR				DM			gross	Hijazi	Xq22 deletions and correlation with distinct neurological disease traits in females: Further evidence for a contiguous gene syndrome.	Hum Mutat	Human mutation	41	150	2020	31448840		PRI	Clinical information not available.	CG200091	16/1/2020	G
Spastic paraplegia 2	PLP1	Xq22	Proteolipid protein 1	120302	300401						deletion 6.7 kb incl. ex. 1	NM_000533.5	-2150_5-3963del6774	-156-1994_5-3963delTGTCCCCAGAGCTGCTGCTG...TTTAATTCCCTTCTGTTTCT | -156-1994_5-3963del43 | -156-1994_5-3963del		X	103774846	103781619	XLR				DM			gross	Hijazi	Xq22 deletions and correlation with distinct neurological disease traits in females: Further evidence for a contiguous gene syndrome.	Hum Mutat	Human mutation	41	150	2020	31448840		PRI	Descr. as chrX:103,029,773-103,036,548del (GRCh37/hg19), breakpoint seq. in Fig. 2.	CG200092	16/1/2020	G
Neurological disease	PLP1	Xq22	Proteolipid protein 1	120302	300401						deletion 0.855 Mb incl. entire gene + GLRA4 & BEX3	NM_000533.5	-488450_*362955del865008	-156-488294_*2021+360934delGTTAATGGGTGCAGCACACC...GTCTGTCAATTAGCTTGTCA | -156-488294_*2021+360934del43 | -156-488294_*20		X	103288546	104153553	XLR				DM			gross	Hijazi	Xq22 deletions and correlation with distinct neurological disease traits in females: Further evidence for a contiguous gene syndrome.	Hum Mutat	Human mutation	41	150	2020	31448840		PRI	Clinical information not available. Descr. as chrX:102,543,473-103,398,234del (GRCh37/hg19), breakpoint seq. in Fig. 2.	CG200093	16/1/2020	G
Spastic paraplegia 2	PLP1	Xq22	Proteolipid protein 1	120302	300401						deletion 713 kb incl. ex. 1	NM_000533.5	-64626_5-1905del71308	-156-64470_5-1905delGGTTTCTCAATTCCAACTTA...GTATTCATGCTCTCTGGGCT | -156-64470_5-1905del43 | -156-64470_5-1905del		X	103712370	103783677	XLR				DM			gross	Hijazi	Xq22 deletions and correlation with distinct neurological disease traits in females: Further evidence for a contiguous gene syndrome.	Hum Mutat	Human mutation	41	150	2020	31448840		PRI	Descr. as chrX:102,967,297-103,038,606del (GRCh37/hg19), breakpoint seq. in Fig. 2.	CG200094	16/1/2020	G
Pelizaeus-Merzbacher disease	PLP1	Xq22	Proteolipid protein 1	120302	300401						deletion 201 bp. c.453+59_453+259	NM_000533.5	453+59_453+259del201	453+59_453+259delTCTGTGGCCTCGTCCCCACCCAAGGCTGGGTCCTCTCTAGGGGCCTGGCATTTGAGTGAGGAAGCGATGGCTGCAGCCGAACGAGAAGGTCAGGAAGAACGTG		X	103786785	103786985	XLR				DM			gross	Yamamoto-Shimojima	Deep intronic deletion in intron 3 of PLP1 is associated with a severe phenotype of Pelizaeus-Merzbacher disease.	Hum Genome Var	Human genome variation	8	14	2021	33795668	33795668	PRI	Affects splicing; inclusion of intron 3 (-201 bp deletion); p.Lys151_Phe152insValIleIleLeuArgIleLeuTrpGln*. functional study.	CG212985	11/5/2021	G
Pelizaeus-Merzbacher disease	PLP1	Xq22	Proteolipid protein 1	120302	300401						deletion >29 kb entire gene	NM_000533.5							XLR				DM			gross	Raskind	Complete deletion of the proteolipid protein gene (PLP) in a family with X-linked Pelizaeus-Merzbacher disease.	Am J Hum Genet	American journal of human genetics	49	1355	1991	1720927		PRI		CG910681	1/4/2000	G
Pelizaeus-Merzbacher disease	PLP1	Xq22	Proteolipid protein 1	120302	300401						deletion E3I3-58 to I3E4+44	NM_000533.5							XLR				DM	1		gross	Kleindorfer	In-frame deletion in the proteolipid protein gene of a family with Pelizaeus-Merzbacher disease.	Am J Med Genet	American journal of medical genetics	55	405	1995	7539213	21228398|28366443	PRI	nt 348_494 in cDNA	CG952440	2/12/2008	G
Leukodystrophy, hypomyelinating	PLP1	Xq22	Proteolipid protein 1	120302	300401						deletion incl. promoter, ex. 1 + part IVS1	NM_000533.5							XLR				DM			gross	Combes	PLP1 and GPM6B intragenic copy number analysis by MAPH in 262 patients with hypomyelinating leukodystrophies: Identification of one partial triplication and two partial deletions of PLP1.	Neurogenetics	Neurogenetics	7	31	2006	16416265		PRI	ref was Nave - LSDB	CG963030	28/11/2006	G
Pelizaeus-Merzbacher disease	PLP1	Xq22	Proteolipid protein 1	120302	300401			CCCTG^ACCGTgtTGTGTGGCTC	160	161	ins 2 bp codon 161	NM_000533.5	481_482dupGT	481_482dupGT | 481_482dup2 | 481_482dup		X	103787826	103787827	XLR				DM			frameshift	Hubner	Seventeen novel PLP1 mutations in patients with Pelizaeus-Merzbacher disease.	Hum Mutat	Human mutation	25	321	2005	15712223		PRI		CI051811	14/6/2005	I
Pelizaeus-Merzbacher disease	PLP1	Xq22	Proteolipid protein 1	120302	300401			AAAAG^CTAATagctaatTGAGACCTAT	46	47	ins 7 bp codon 47	NM_000533.5	134_140dupAGCTAAT	134_140dupAGCTAAT | 134_140dup7 | 134_140dup		X	103785717	103785718	XLR				DM			frameshift	Grossi	Molecular genetic analysis of the PLP1 gene in 38 families with PLP1-related disorders: identification and functional characterization of 11 novel PLP1 mutations.	Orphanet J Rare Dis	Orphanet journal of rare diseases	6	40	2011	21679407		PRI		CI114569	20/6/2011	I
Leukodystrophy, hypomyelinating	PLP1	Xq22	Proteolipid protein 1	120302	300401			ACGGTA^ACAGgGGGGCCAGAA	118	119	ins 1 bp codon 119	NM_000533.5	359dupG	359dupG | 359dup1 | 359dup		X	103786632	103786633	XLR				DM			frameshift	Lynch	Clinical and genetic characterization of leukoencephalopathies in adults.	Brain	Brain : a journal of neurology	140	1204	2017	28334938		PRI		CI175487	11/5/2017	I
Pelizaeus-Merzbacher disease	PLP1	Xq22	Proteolipid protein 1	120302	300401			CAAAACA^GCTcGAG_EI_GTGAGTG	231	232	ins 1 bp codon 232	NM_000533.5	693_694insC	693_694insC | 693_694ins1 | 693_694ins		X	103788507	103788508	XLR				DM			frameshift	French	Refinements and considerations for trio whole-genome sequence analysis when investigating Mendelian diseases presenting in early childhood.	HGG Adv	Human genetics and genomics advances.	3	100113	2022	35586607		PRI	Likely pathogenic. See Table S3.	CI2211815	12/9/2022	I
Spastic paraplegia	PLP1	Xq22	Proteolipid protein 1	120302	300401			AGATGT^CTGGatgtctggTAGGGGCCCC	11	12	ins 8 bp codon 12	NM_000533.5	27_34dupATGTCTGG	27_34dupATGTCTGG | 27_34dup8 | 27_34dup		X	103785611	103785612	XLR				DM			frameshift	M茅reaux	Clinical and genetic spectra of 1550 index patients with hereditary spastic paraplegia.	Brain	Brain : a journal of neurology	145	1029	2022	34983064		PRI	Suppl. Table 2.	CI2257870	4/8/2023	I	989198	Pathogenic
Pelizaeus-Merzbacher disease	PLP1	Xq22	Proteolipid protein 1	120302	300401			CACCTTC^ATGgATTGCTGCCA	258	259	ins 1 bp codon 259	NM_000533.5	774dupG	774dupG | 774dup1 | 774dup		X	103790538	103790539	XLR				DM			frameshift	Kurosawa	A novel insertional mutation at exon VII of the myelin proteolipid protein gene in Pelizaeus-Merzbacher disease.	Hum Mol Genet	Human molecular genetics	2	2187	1993	7509234		PRI		CI931103	1/4/2000	I
Pelizaeus-Merzbacher disease	PLP1	Xq22	Proteolipid protein 1	120302	300401			TCCAC^CTGTTttTATTGCTGCA	239	240	ins 2 bp codon 240	NM_000533.5	719_720dupTT	719_720dupTT | 719_720dup2 | 719_720dup		X	103789356	103789357	XLR				DM			frameshift	Mimault	Proteolipoprotein gene analysis in 82 patients with sporadic Pelizaeus-Merzbacher Disease: duplications, the major cause of the disease, originate more frequently in male germ cells, but point mutations do not. The Clinical European Network on Brain Dysmyelinating Disease.	Am J Hum Genet	American journal of human genetics	65	360	1999	10417279		PRI		CI994177	27/6/2001	I
Pelizaeus-Merzbacher disease	PLP1	Xq22	Proteolipid protein 1	120302	300401	Leu-Pro			31	31	Leu31Pro	NM_000533.5	92T>C	92TtoC | L31P		X	103785669	103785669	XLR				DM	2	0.55	missense	Cailloux	Genotype-phenotype correlation in inherited brain myelination defects due to proteolipid protein gene mutations. Clinical European Network on Brain Dysmyelinating Disease.	Eur J Hum Genet	European journal of human genetics : EJHG	8	837	2000	11093273	30314286|35346287	PRI		CM002819	8/12/2000	M
Pelizaeus-Merzbacher disease	PLP1	Xq22	Proteolipid protein 1	120302	300401	Phe-Leu			32	32	Phe32Leu	NM_000533.5	96C>A	96CtoA | F32L		X	103785673	103785673	XLR				DM		0.49	missense	Cailloux	Genotype-phenotype correlation in inherited brain myelination defects due to proteolipid protein gene mutations. Clinical European Network on Brain Dysmyelinating Disease.	Eur J Hum Genet	European journal of human genetics : EJHG	8	837	2000	11093273		PRI		CM002820	8/12/2000	M
Pelizaeus-Merzbacher disease	PLP1	Xq22	Proteolipid protein 1	120302	300401	Cys-Tyr			35	35	Cys35Tyr	NM_000533.5	104G>A	104GtoA | C35Y		X	103785681	103785681	XLR				DM	1	0.848833	missense	Mimault	Proteolipoprotein gene analysis in 82 patients with sporadic Pelizaeus-Merzbacher Disease: duplications, the major cause of the disease, originate more frequently in male germ cells, but point mutations do not. The Clinical European Network on Brain Dysmyelinating Disease.	Am J Hum Genet	American journal of human genetics	65	360	1999	10417279	31178897	PRI		CM002821	8/12/2000	M	626281	Likely_pathogenic
Pelizaeus-Merzbacher disease	PLP1	Xq22	Proteolipid protein 1	120302	300401	Ala-Thr			39	39	Ala39Thr	NM_000533.5	115G>A	115GtoA | A39T		X	103785692	103785692	XLR				DM		0.98	missense	Mimault	Proteolipoprotein gene analysis in 82 patients with sporadic Pelizaeus-Merzbacher Disease: duplications, the major cause of the disease, originate more frequently in male germ cells, but point mutations do not. The Clinical European Network on Brain Dysmyelinating Disease.	Am J Hum Genet	American journal of human genetics	65	360	1999	10417279		PRI		CM002822	8/12/2000	M
Pelizaeus-Merzbacher disease	PLP1	Xq22	Proteolipid protein 1	120302	300401	Phe-Ser			51	51	Phe51Ser	NM_000533.5	152T>C	152TtoC | F51S		X	103785729	103785729	XLR				DM		0.8	missense	Cailloux	Genotype-phenotype correlation in inherited brain myelination defects due to proteolipid protein gene mutations. Clinical European Network on Brain Dysmyelinating Disease.	Eur J Hum Genet	European journal of human genetics : EJHG	8	837	2000	11093273		PRI		CM002823	8/12/2000	M
Pelizaeus-Merzbacher disease	PLP1	Xq22	Proteolipid protein 1	120302	300401	Tyr-Cys			60	60	Tyr60Cys	NM_000533.5	179A>G	179AtoG | Y60C		X	103785756	103785756	XLR				DM		0.71	missense	Mimault	Proteolipoprotein gene analysis in 82 patients with sporadic Pelizaeus-Merzbacher Disease: duplications, the major cause of the disease, originate more frequently in male germ cells, but point mutations do not. The Clinical European Network on Brain Dysmyelinating Disease.	Am J Hum Genet	American journal of human genetics	65	360	1999	10417279		PRI		CM002824	8/12/2000	M
Pelizaeus-Merzbacher disease	PLP1	Xq22	Proteolipid protein 1	120302	300401	Gly-Arg			74	74	Gly74Arg	NM_000533.5	220G>C	220GtoC | G74R		X	103786493	103786493	XLR				DM		0.722	missense	Cailloux	Genotype-phenotype correlation in inherited brain myelination defects due to proteolipid protein gene mutations. Clinical European Network on Brain Dysmyelinating Disease.	Eur J Hum Genet	European journal of human genetics : EJHG	8	837	2000	11093273		PRI		CM002825	8/12/2000	M
Spastic paraplegia 2	PLP1	Xq22	Proteolipid protein 1	120302	300401	His-Tyr			130	130	His130Tyr	NM_000533.5	388C>T	388CtoT | H130Y	rs878853076	X	103786661	103786661	XLR				DM	1	0.64	missense	Cailloux	Genotype-phenotype correlation in inherited brain myelination defects due to proteolipid protein gene mutations. Clinical European Network on Brain Dysmyelinating Disease.	Eur J Hum Genet	European journal of human genetics : EJHG	8	837	2000	11093273	34782662	PRI		CM002826	8/12/2000	M	235599	Likely_pathogenic
Pelizaeus-Merzbacher disease	PLP1	Xq22	Proteolipid protein 1	120302	300401	Tyr-Cys			175	175	Tyr175Cys	NM_000533.5	524A>G	524AtoG | Y175C		X	103787868	103787868	XLR				DM		0.78	missense	Mimault	Proteolipoprotein gene analysis in 82 patients with sporadic Pelizaeus-Merzbacher Disease: duplications, the major cause of the disease, originate more frequently in male germ cells, but point mutations do not. The Clinical European Network on Brain Dysmyelinating Disease.	Am J Hum Genet	American journal of human genetics	65	360	1999	10417279		PRI		CM002827	8/12/2000	M
Pelizaeus-Merzbacher disease	PLP1	Xq22	Proteolipid protein 1	120302	300401	Trp-Cys			181	181	Trp181Cys	NM_000533.5	543G>T	543GtoT | W181C		X	103787887	103787887	XLR				DM		0.26	missense	Cailloux	Genotype-phenotype correlation in inherited brain myelination defects due to proteolipid protein gene mutations. Clinical European Network on Brain Dysmyelinating Disease.	Eur J Hum Genet	European journal of human genetics : EJHG	8	837	2000	11093273		PRI		CM002828	8/12/2000	M
Pelizaeus-Merzbacher disease	PLP1	Xq22	Proteolipid protein 1	120302	300401	Thr-Asn			183	183	Thr183Asn	NM_000533.5	548C>A	548CtoA | T183N		X	103787892	103787892	XLR				DM		0.633333	missense	Mimault	Proteolipoprotein gene analysis in 82 patients with sporadic Pelizaeus-Merzbacher Disease: duplications, the major cause of the disease, originate more frequently in male germ cells, but point mutations do not. The Clinical European Network on Brain Dysmyelinating Disease.	Am J Hum Genet	American journal of human genetics	65	360	1999	10417279		PRI		CM002829	8/12/2000	M
Pelizaeus-Merzbacher disease	PLP1	Xq22	Proteolipid protein 1	120302	300401	Asp-Glu			203	203	Asp203Glu	NM_000533.5	609T>A	609TtoA | D203E		X	103787953	103787953	XLR				DM		0.27	missense	Cailloux	Genotype-phenotype correlation in inherited brain myelination defects due to proteolipid protein gene mutations. Clinical European Network on Brain Dysmyelinating Disease.	Eur J Hum Genet	European journal of human genetics : EJHG	8	837	2000	11093273		PRI		CM002830	8/12/2000	M
Pelizaeus-Merzbacher disease	PLP1	Xq22	Proteolipid protein 1	120302	300401	Trp-Arg			212	212	Trp212Arg	NM_000533.5	634T>C	634TtoC | W212R		X	103788448	103788448	XLR				DM	1	0.26	missense	Cailloux	Genotype-phenotype correlation in inherited brain myelination defects due to proteolipid protein gene mutations. Clinical European Network on Brain Dysmyelinating Disease.	Eur J Hum Genet	European journal of human genetics : EJHG	8	837	2000	11093273	36344539	PRI		CM002831	8/12/2000	M
Pelizaeus-Merzbacher disease	PLP1	Xq22	Proteolipid protein 1	120302	300401	Pro-Ala			216	216	Pro216Ala	NM_000533.5	646C>G	646CtoG | P216A		X	103788460	103788460	XLR				DM		0.68	missense	Cailloux	Genotype-phenotype correlation in inherited brain myelination defects due to proteolipid protein gene mutations. Clinical European Network on Brain Dysmyelinating Disease.	Eur J Hum Genet	European journal of human genetics : EJHG	8	837	2000	11093273		PRI		CM002832	8/12/2000	M
Pelizaeus-Merzbacher disease	PLP1	Xq22	Proteolipid protein 1	120302	300401	Cys-Tyr			228	228	Cys228Tyr	NM_000533.5	683G>A	683GtoA | C228Y	rs398123466	X	103788497	103788497	XLR				DM		0.565	missense	Mimault	Proteolipoprotein gene analysis in 82 patients with sporadic Pelizaeus-Merzbacher Disease: duplications, the major cause of the disease, originate more frequently in male germ cells, but point mutations do not. The Clinical European Network on Brain Dysmyelinating Disease.	Am J Hum Genet	American journal of human genetics	65	360	1999	10417279		PRI		CM002833	8/12/2000	M	93234	Likely_pathogenic
Pelizaeus-Merzbacher disease	PLP1	Xq22	Proteolipid protein 1	120302	300401	Gln-Pro			234	234	Gln234Pro	NM_000533.5	701A>C	701AtoC | Q234P		X	103789337	103789337	XLR				DM		0.17	missense	Mimault	Proteolipoprotein gene analysis in 82 patients with sporadic Pelizaeus-Merzbacher Disease: duplications, the major cause of the disease, originate more frequently in male germ cells, but point mutations do not. The Clinical European Network on Brain Dysmyelinating Disease.	Am J Hum Genet	American journal of human genetics	65	360	1999	10417279		PRI		CM002834	8/12/2000	M
Pelizaeus-Merzbacher disease	PLP1	Xq22	Proteolipid protein 1	120302	300401	Ala-Glu			243	243	Ala243Glu	NM_000533.5	728C>A	728CtoA | A243E		X	103789364	103789364	XLR				DM		0.456743	missense	Seeman	A severe connatal form of Pelizaeus Merzbacher disease in a Czech boy caused by a novel mutation (725C>A Ala242Glu) at the 'jimpy(msd) codon' in the PLP gene.	Int J Mol Med	International journal of molecular medicine	9	125	2002	11786921		PRI		CM021659	16/9/2002	M
Pelizaeus-Merzbacher disease	PLP1	Xq22	Proteolipid protein 1	120302	300401	Met-Val			1	1	Met1Val	NM_000533.5	1A>G	1AtoG | M1V	rs797045064	X	103776996	103776996	XLR				DM	1	0.19	initiation	Plecko	Degree of hypomyelination and magnetic resonance spectroscopy findings in patients with Pelizaeus Merzbacher phenotype.	Neuropediatrics	Neuropediatrics	34	127	2003	12910435	36109173	PRI		CM035680	1/9/2006	M	209183	Pathogenic
Pelizaeus-Merzbacher disease without peripheral neuropathy	PLP1	Xq22	Proteolipid protein 1	120302	300401	Phe-Val			51	51	Phe51Val	NM_000533.5	151T>G	151TtoG | F51V		X	103785728	103785728	XLR				DM	1	0.51	missense	Shy	Schwann cell expression of PLP1 but not DM20 is necessary to prevent neuropathy.	Ann Neurol	Annals of neurology	53	354	2003	12601703	29619238	PRI		CM036007	8/11/2010	M
Pelizaeus-Merzbacher disease without peripheral neuropathy	PLP1	Xq22	Proteolipid protein 1	120302	300401	Arg-Gln			137	137	Arg137Gln	NM_000533.5	410G>A	410GtoA | R137Q		X	103786683	103786683	XLR				DM		0.36	missense	Shy	Schwann cell expression of PLP1 but not DM20 is necessary to prevent neuropathy.	Ann Neurol	Annals of neurology	53	354	2003	12601703		PRI		CM036008	8/11/2010	M
Spastic paraplegia 2	PLP1	Xq22	Proteolipid protein 1	120302	300401	Pro-Leu			216	216	Pro216Leu	NM_000533.5	647C>T	647CtoT | P216L		X	103788461	103788461	XLR				DM		0.74	missense	Lee	A case of complicated spastic paraplegia 2 due to a point mutation in the proteolipid protein 1 gene.	J Neurol Sci	Journal of the neurological sciences	224	83	2004	15450775		PRI		CM044927	13/10/2005	M	1068182	Likely_pathogenic
Pelizaeus-Merzbacher disease	PLP1	Xq22	Proteolipid protein 1	120302	300401	Cys-Tyr			33	33	Cys33Tyr	NM_000533.5	98G>A	98GtoA | C33Y	rs1064794255	X	103785675	103785675	XLR				DM		0.377286	missense	Hubner	Seventeen novel PLP1 mutations in patients with Pelizaeus-Merzbacher disease.	Hum Mutat	Human mutation	25	321	2005	15712223		PRI		CM051599	14/6/2005	M	420045	Likely_pathogenic
Pelizaeus-Merzbacher disease	PLP1	Xq22	Proteolipid protein 1	120302	300401	Cys-Arg			35	35	Cys35Arg	NM_000533.5	103T>C	103TtoC | C35R		X	103785680	103785680	XLR				DM		0.435833	missense	Hubner	Seventeen novel PLP1 mutations in patients with Pelizaeus-Merzbacher disease.	Hum Mutat	Human mutation	25	321	2005	15712223		PRI		CM051600	14/6/2005	M
Pelizaeus-Merzbacher disease	PLP1	Xq22	Proteolipid protein 1	120302	300401	Tyr-Cys			50	50	Tyr50Cys	NM_000533.5	149A>G	149AtoG | Y50C		X	103785726	103785726	XLR				DM		0.59	missense	Hubner	Seventeen novel PLP1 mutations in patients with Pelizaeus-Merzbacher disease.	Hum Mutat	Human mutation	25	321	2005	15712223		PRI		CM051601	14/6/2005	M
Pelizaeus-Merzbacher disease	PLP1	Xq22	Proteolipid protein 1	120302	300401	Ala-Pro			76	76	Ala76Pro	NM_000533.5	226G>C	226GtoC | A76P		X	103786499	103786499	XLR				DM		0.75	missense	Hubner	Seventeen novel PLP1 mutations in patients with Pelizaeus-Merzbacher disease.	Hum Mutat	Human mutation	25	321	2005	15712223		PRI		CM051602	14/6/2005	M
Pelizaeus-Merzbacher disease	PLP1	Xq22	Proteolipid protein 1	120302	300401	Gln-Term			129	129	Gln129Term	NM_000533.5	385C>T	385CtoT | Q129*		X	103786658	103786658	XLR				DM	1	0.99	nonsense	Hubner	Seventeen novel PLP1 mutations in patients with Pelizaeus-Merzbacher disease.	Hum Mutat	Human mutation	25	321	2005	15712223	25525159	PRI		CM051603	14/6/2005	M
Pelizaeus-Merzbacher disease	PLP1	Xq22	Proteolipid protein 1	120302	300401	Val-Glu			162	162	Val162Glu	NM_000533.5	485T>A	485TtoA | V162E		X	103787829	103787829	XLR				DM		0.78	missense	Hubner	Seventeen novel PLP1 mutations in patients with Pelizaeus-Merzbacher disease.	Hum Mutat	Human mutation	25	321	2005	15712223		PRI		CM051604	14/6/2005	M
Pelizaeus-Merzbacher disease	PLP1	Xq22	Proteolipid protein 1	120302	300401	Ser-Pro			170	170	Ser170Pro	NM_000533.5	508T>C	508TtoC | S170P		X	103787852	103787852	XLR				DM	1	0.636167	missense	Hubner	Seventeen novel PLP1 mutations in patients with Pelizaeus-Merzbacher disease.	Hum Mutat	Human mutation	25	321	2005	15712223	35346287	PRI		CM051605	14/6/2005	M
Pelizaeus-Merzbacher disease	PLP1	Xq22	Proteolipid protein 1	120302	300401	Pro-Ser			173	173	Pro173Ser	NM_000533.5	517C>T	517CtoT | P173S		X	103787861	103787861	XLR				DM	2	0.96	missense	Hubner	Seventeen novel PLP1 mutations in patients with Pelizaeus-Merzbacher disease.	Hum Mutat	Human mutation	25	321	2005	15712223	25491635|35346287	PRI		CM051606	14/6/2005	M
Pelizaeus-Merzbacher disease	PLP1	Xq22	Proteolipid protein 1	120302	300401	Leu-Pro			225	225	Leu225Pro	NM_000533.5	674T>C	674TtoC | L225P		X	103788488	103788488	XLR				DM		0.85	missense	Hubner	Seventeen novel PLP1 mutations in patients with Pelizaeus-Merzbacher disease.	Hum Mutat	Human mutation	25	321	2005	15712223		PRI		CM051607	14/6/2005	M
Pelizaeus-Merzbacher disease	PLP1	Xq22	Proteolipid protein 1	120302	300401	Leu-Pro			239	239	Leu239Pro	NM_000533.5	716T>C	716TtoC | L239P		X	103789352	103789352	XLR				DM		0.807987	missense	Hubner	Seventeen novel PLP1 mutations in patients with Pelizaeus-Merzbacher disease.	Hum Mutat	Human mutation	25	321	2005	15712223		PRI		CM051608	14/6/2005	M
Pelizaeus-Merzbacher disease	PLP1	Xq22	Proteolipid protein 1	120302	300401	Gly-Ala			246	246	Gly246Ala	NM_000533.5	737G>C	737GtoC | G246A	rs398123467	X	103789373	103789373	XLR				DM	1	0.591333	missense	Hubner	Seventeen novel PLP1 mutations in patients with Pelizaeus-Merzbacher disease.	Hum Mutat	Human mutation	25	321	2005	15712223	19825935|25525159	PRI		CM051609	14/6/2005	M	93235	Pathogenic/Likely_pathogenic
Pelizaeus-Merzbacher disease	PLP1	Xq22	Proteolipid protein 1	120302	300401	Pro-Leu			149	149	Pro149Leu	NM_000533.5	446C>T	446CtoT | P149L		X	103786719	103786719	XLR				DM		0.17	missense	Pretorius		J Dev Phys Disabil	Journal of Developmental and Physical Disabilities	17	173	2005			PRI		CM057971	1/12/2008	M
Pelizaeus-Merzbacher disease	PLP1	Xq22	Proteolipid protein 1	120302	300401	Leu-Pro			87	87	Leu87Pro	NM_000533.5	260T>C	260TtoC | L87P		X	103786533	103786533	XLR				DM		0.279667	missense	Verlinsky	Preimplantation genetic diagnosis for Pelizaeus-Merzbacher disease with testing for age-related aneuploidies.	Reprod Biomed Online	Reproductive biomedicine online	12	83	2006	16454941		PRI		CM066179	1/12/2006	M
Pelizaeus-Merzbacher disease, association with	PLP1	Xq22	Proteolipid protein 1	120302	300401	Trp-Leu			163	163	Trp163Leu	NM_000533.5	488G>T	488GtoT | W163L		X	103787832	103787832	XLR				DP		0.89	missense	Koizume	Aberrant trafficking of a proteolipid protein in a mild Pelizaeus-Merzbacher disease.	Neuroscience	Neuroscience	141	1861	2006	16844304	19825935|23344956	PRI		CM066180	1/2/2007	M
Spastic paraplegia 2	PLP1	Xq22	Proteolipid protein 1	120302	300401	Arg-Trp			137	137	Arg137Trp	NM_000533.5	409C>T	409CtoT | R137W	rs132630295	X	103786682	103786682	XLR				DM	2	0.66	missense	Gorman	Steroid-responsive neurologic relapses in a child with a proteolipid protein-1 mutation.	Neurology	Neurology	68	1305	2007	17438221	24139698|30314286	PRI		CM078425	8/11/2010	M	11098	Uncertain_significance
Pelizaeus-Merzbacher disease	PLP1	Xq22	Proteolipid protein 1	120302	300401	Val-Asp			71	71	Val71Asp	NM_000533.5	212T>A	212TtoA | V71D		X	103786485	103786485	XLR				DM		0.380667	missense	Bonnet-Dupeyron	PLP1 splicing abnormalities identified in Pelizaeus-Merzbacher disease and SPG2 fibroblasts are associated with different types of mutations.	Hum Mutat	Human mutation	29	1028	2008	18470932		PRI		CM083019	1/8/2008	M
Pelizaeus-Merzbacher disease	PLP1	Xq22	Proteolipid protein 1	120302	300401	Phe-Ser			233	233	Phe233Ser	NM_000533.5	698T>C	698TtoC | F233S		X	103789334	103789334	XLR				DM		0.77	missense	Bonnet-Dupeyron	PLP1 splicing abnormalities identified in Pelizaeus-Merzbacher disease and SPG2 fibroblasts are associated with different types of mutations.	Hum Mutat	Human mutation	29	1028	2008	18470932		PRI		CM083020	1/8/2008	M
Pelizaeus-Merzbacher disease	PLP1	Xq22	Proteolipid protein 1	120302	300401	Gly-Arg			198	198	Gly198Arg	NM_000533.5	592G>C	592GtoC | G198R		X	103787936	103787936	XLR				DM?		0.25	missense	Kibe	A novel PLP mutation in a Japanese patient with mild Pelizaeus-Merzbacher disease.	Brain Dev	Brain & development	31	248	2009	18783902		PRI		CM091532	18/3/2009	M
Pelizaeus-Merzbacher disease	PLP1	Xq22	Proteolipid protein 1	120302	300401	Asp-Tyr			57	57	Asp57Tyr	NM_000533.5	169G>T	169GtoT | D57Y	rs132630296	X	103785746	103785746	XLR				DM		0.586667	missense	Stevenson	Arena syndrome is caused by a missense mutation in PLP1.	Am J Med Genet A	American journal of medical genetics. Part A	149A	1081	2009	19396823		PRI		CM092307	29/4/2009	M	11099	Pathogenic
Pelizaeus-Merzbacher disease	PLP1	Xq22	Proteolipid protein 1	120302	300401	Tyr-His			207	207	Tyr207His	NM_000533.5	619T>C	619TtoC | Y207H		X	103787963	103787963	XLR				DM		0.5805	missense	Fattal-Valevski	Variable expression of a novel PLP1 mutation in members of a family with Pelizaeus-Merzbacher disease.	J Child Neurol	Journal of child neurology	24	618	2009	19151366		PRI		CM095241	9/9/2009	M
Pelizaeus-Merzbacher disease	PLP1	Xq22	Proteolipid protein 1	120302	300401	Gly-Arg			83	83	Gly83Arg	NM_000533.5	247G>A	247GtoA | G83R		X	103786520	103786520	XLR				DM		0.71	missense	Shimojima	Comprehensive genetic analyses of PLP1 in patients with Pelizaeus-Merzbacher disease applied by array-CGH and fiber-FISH analyses identified new mutations and variable sizes of duplications.	Brain Dev	Brain & development	32	171	2010	19328639		PRI		CM102499	29/4/2010	M
Pelizaeus-Merzbacher disease	PLP1	Xq22	Proteolipid protein 1	120302	300401	Leu-Pro			85	85	Leu85Pro	NM_000533.5	254T>C	254TtoC | L85P		X	103786527	103786527	XLR				DM		0.82	missense	Shimojima	Comprehensive genetic analyses of PLP1 in patients with Pelizaeus-Merzbacher disease applied by array-CGH and fiber-FISH analyses identified new mutations and variable sizes of duplications.	Brain Dev	Brain & development	32	171	2010	19328639		PRI		CM102500	29/4/2010	M
Pelizaeus-Merzbacher disease	PLP1	Xq22	Proteolipid protein 1	120302	300401	Cys-Arg			184	184	Cys184Arg	NM_000533.5	550T>C	550TtoC | C184R		X	103787894	103787894	XLR				DM		0.15	missense	Fukumura	A novel proteolipid protein 1 gene mutation causing classical type Pelizaeus-Merzbacher disease.	Brain Dev	Brain & development	33	697	2011	21177054		PRI		CM108751	5/1/2011	M
Pelizaeus-Merzbacher disease	PLP1	Xq22	Proteolipid protein 1	120302	300401	Gln-Term			69	69	Gln69Term	NM_000533.5	205C>T	205CtoT | Q69*		X	103786478	103786478	XLR				DM	1	0.99	nonsense	Grossi	Molecular genetic analysis of the PLP1 gene in 38 families with PLP1-related disorders: identification and functional characterization of 11 novel PLP1 mutations.	Orphanet J Rare Dis	Orphanet journal of rare diseases	6	40	2011	21679407	25525159	PRI		CM114561	20/6/2011	M
Pelizaeus-Merzbacher disease	PLP1	Xq22	Proteolipid protein 1	120302	300401	Cys-Trp			184	184	Cys184Trp	NM_000533.5	552C>G	552CtoG | C184W		X	103787896	103787896	XLR				DM	1	0.86	missense	Grossi	Molecular genetic analysis of the PLP1 gene in 38 families with PLP1-related disorders: identification and functional characterization of 11 novel PLP1 mutations.	Orphanet J Rare Dis	Orphanet journal of rare diseases	6	40	2011	21679407	35346287	PRI		CM114562	20/6/2011	M
Pelizaeus-Merzbacher disease	PLP1	Xq22	Proteolipid protein 1	120302	300401	Thr-Ile			230	230	Thr230Ile	NM_000533.5	689C>T	689CtoT | T230I		X	103788503	103788503	XLR				DM	1	0.439952	missense	Grossi	Molecular genetic analysis of the PLP1 gene in 38 families with PLP1-related disorders: identification and functional characterization of 11 novel PLP1 mutations.	Orphanet J Rare Dis	Orphanet journal of rare diseases	6	40	2011	21679407	34120799	PRI		CM114563	20/6/2011	M
Pelizaeus-Merzbacher disease	PLP1	Xq22	Proteolipid protein 1	120302	300401	Ala-Glu			30	30	Ala30Glu	NM_000533.5	89C>A	89CtoA | A30E		X	103785666	103785666	XLR				DM		0.68	missense	Grossi	Molecular genetic analysis of the PLP1 gene in 38 families with PLP1-related disorders: identification and functional characterization of 11 novel PLP1 mutations.	Orphanet J Rare Dis	Orphanet journal of rare diseases	6	40	2011	21679407		PRI		CM114564	20/6/2011	M
Pelizaeus-Merzbacher disease	PLP1	Xq22	Proteolipid protein 1	120302	300401	Gly-Val			28	28	Gly28Val	NM_000533.5	83G>T	83GtoT | G28V		X	103785660	103785660	XLR				DM		0.671619	missense	Grossi	Molecular genetic analysis of the PLP1 gene in 38 families with PLP1-related disorders: identification and functional characterization of 11 novel PLP1 mutations.	Orphanet J Rare Dis	Orphanet journal of rare diseases	6	40	2011	21679407		PRI		CM114565	20/6/2011	M
Pelizaeus-Merzbacher disease	PLP1	Xq22	Proteolipid protein 1	120302	300401	Leu-Pro			159	159	Leu159Pro	NM_000533.5	476T>C	476TtoC | L159P		X	103787820	103787820	XLR				DM		0.279667	missense	Grossi	Molecular genetic analysis of the PLP1 gene in 38 families with PLP1-related disorders: identification and functional characterization of 11 novel PLP1 mutations.	Orphanet J Rare Dis	Orphanet journal of rare diseases	6	40	2011	21679407		PRI		CM114566	20/6/2011	M
Pelizaeus-Merzbacher disease	PLP1	Xq22	Proteolipid protein 1	120302	300401	Ala-Asp			247	247	Ala247Asp	NM_000533.5	740C>A	740CtoA | A247D		X	103789376	103789376	XLR				DM		0.456743	missense	Grossi	Molecular genetic analysis of the PLP1 gene in 38 families with PLP1-related disorders: identification and functional characterization of 11 novel PLP1 mutations.	Orphanet J Rare Dis	Orphanet journal of rare diseases	6	40	2011	21679407		PRI		CM114567	20/6/2011	M
Spastic paraplegia 2	PLP1	Xq22	Proteolipid protein 1	120302	300401	Tyr-Cys			263	263	Tyr263Cys	NM_000533.5	788A>G	788AtoG | Y263C		X	103790552	103790552	XLR				DM		0.13	missense	Suzuki	An autopsy case of adult-onset hereditary spastic paraplegia type 2 with a novel mutation in exon 7 of the proteolipid protein 1 gene.	Acta Neuropathol	Acta neuropathologica	122	775	2011	22101368		PRI		CM119505	23/11/2011	M	1021972	Uncertain_significance
Pelizaeus-Merzbacher disease	PLP1	Xq22	Proteolipid protein 1	120302	300401	Gly-Asp			198	198	Gly198Asp	NM_000533.5	593G>A	593GtoA | G198D		X	103787937	103787937	XLR				DM		0.8	missense	Hoffman-Zacharska	Mutations in the PLP1 gene residue p. Gly198 as the molecular basis of Pelizeaus-Merzbacher phenotype.	Brain Dev	Brain & development	35	877	2013	23245814		PRI		CM1212089	4/1/2013	M
Spastic paraplegia	PLP1	Xq22	Proteolipid protein 1	120302	300401	Met-Arg			1	1	Met1Arg	NM_000533.5	2T>G	2TtoG | M1R		X	103776997	103776997	XLR				DM	1	0.41	initiation	Hand	A novel PLP1 mutation further expands the clinical heterogeneity at the locus.	Can J Neurol Sci	The Canadian journal of neurological sciences. Le journal canadien des sciences neurologiques	39	220	2012	22343157	30337681	PRI	Descr. as G to A (M1R) in Abstract, ATG-AGG in Results; seq. in Fig. 3.	CM122359	27/3/2012	M	521932	Pathogenic
Pelizaeus-Merzbacher disease	PLP1	Xq22	Proteolipid protein 1	120302	300401	Trp-Cys			212	212	Trp212Cys	NM_000533.5	636G>C	636GtoC | W212C		X	103788450	103788450	XLR				DM	1	0.99	missense	Shimojima	Reduced PLP1 expression in induced pluripotent stem cells derived from a Pelizaeus-Merzbacher disease patient with a partial PLP1 duplication.	J Hum Genet	Journal of human genetics	57	580	2012	22695888	36964972	PRI		CM128731	2/10/2012	M
Pelizaeus-Merzbacher disease	PLP1	Xq22	Proteolipid protein 1	120302	300401	Leu-Phe			224	224	Leu224Phe	NM_000533.5	670C>T	670CtoT | L224F		X	103788484	103788484	XLR				DM		0.91	missense	Mart铆nez-Montero	PLP1 gene analysis in 88 patients with leukodystrophy.	Clin Genet	Clinical genetics	84	566	2013	23347225		PRI		CM1311155	18/11/2013	M
Pelizaeus-Merzbacher disease	PLP1	Xq22	Proteolipid protein 1	120302	300401	Asn-Ile			264	264	Asn264Ile	NM_000533.5	791A>T	791AtoT | N264I		X	103790555	103790555	XLR				DM		0.84	missense	Mart铆nez-Montero	PLP1 gene analysis in 88 patients with leukodystrophy.	Clin Genet	Clinical genetics	84	566	2013	23347225		PRI		CM1311156	18/11/2013	M
Pelizaeus-Merzbacher disease	PLP1	Xq22	Proteolipid protein 1	120302	300401	Leu-Arg			31	31	Leu31Arg	NM_000533.5	92T>G	92TtoG | L31R		X	103785669	103785669	XLR				DM	2	0.72	missense	Warshawsky	Primary progressive multiple sclerosis as a phenotype of a PLP1 gene mutation.	Ann Neurol	Annals of neurology	58	470	2005	16130097	23347225|30314286	PRI	Descr. as c.89T>G Leu30Arg, seq. in Fig. 3.	CM1311157	18/11/2013	M
Pelizaeus-Merzbacher disease	PLP1	Xq22	Proteolipid protein 1	120302	300401	Arg-Gly			137	137	Arg137Gly	NM_000533.5	409C>G	409CtoG | R137G		X	103786682	103786682	XLR				DM		0.84	missense	Laukka	Neuroradiologic correlates of clinical disability and progression in the X-linked leukodystrophy Pelizaeus-Merzbacher disease.	J Neurol Sci	Journal of the neurological sciences	335	75	2013	24139698		PRI		CM1312266	19/12/2013	M
Pelizaeus-Merzbacher disease	PLP1	Xq22	Proteolipid protein 1	120302	300401	Leu-Arg			85	85	Leu85Arg	NM_000533.5	254T>G	254TtoG | L85R		X	103786527	103786527	XLR				DM	1	0.92	missense	Laukka	Neuroradiologic correlates of clinical disability and progression in the X-linked leukodystrophy Pelizaeus-Merzbacher disease.	J Neurol Sci	Journal of the neurological sciences	335	75	2013	24139698	28366443	PRI		CM1312267	19/12/2013	M
Pelizaeus-Merzbacher disease	PLP1	Xq22	Proteolipid protein 1	120302	300401	Leu-Arg			81	81	Leu81Arg	NM_000533.5	242T>G	242TtoG | L81R		X	103786515	103786515	XLR				DM	1	0.94	missense	Laukka	Neuroradiologic correlates of clinical disability and progression in the X-linked leukodystrophy Pelizaeus-Merzbacher disease.	J Neurol Sci	Journal of the neurological sciences	335	75	2013	24139698	28366443	PRI		CM1312268	19/12/2013	M
Pelizaeus-Merzbacher disease	PLP1	Xq22	Proteolipid protein 1	120302	300401	Tyr-His			157	157	Tyr157His	NM_000533.5	469T>C	469TtoC | Y157H		X	103787813	103787813	XLR				DM	1	0.85	missense	Laukka	Neuroradiologic correlates of clinical disability and progression in the X-linked leukodystrophy Pelizaeus-Merzbacher disease.	J Neurol Sci	Journal of the neurological sciences	335	75	2013	24139698	35346287	PRI		CM1312270	19/12/2013	M
Pelizaeus-Merzbacher disease	PLP1	Xq22	Proteolipid protein 1	120302	300401	Gly-Trp			246	246	Gly246Trp	NM_000533.5	736G>T	736GtoT | G246W		X	103789372	103789372	XLR				DM		0.593741	missense	Laukka	Neuroradiologic correlates of clinical disability and progression in the X-linked leukodystrophy Pelizaeus-Merzbacher disease.	J Neurol Sci	Journal of the neurological sciences	335	75	2013	24139698		PRI		CM1312271	19/12/2013	M
Pelizaeus-Merzbacher disease	PLP1	Xq22	Proteolipid protein 1	120302	300401	Term-Trp			278	278	Term278Trp	NM_000533.5	834A>G	834AtoG | *278W		X	103790598	103790598	XLR				DM		0.89	nonstop	Laukka	Neuroradiologic correlates of clinical disability and progression in the X-linked leukodystrophy Pelizaeus-Merzbacher disease.	J Neurol Sci	Journal of the neurological sciences	335	75	2013	24139698		PRI		CM1312272	19/12/2013	M
Pelizaeus-Merzbacher disease	PLP1	Xq22	Proteolipid protein 1	120302	300401	Term-Cys			278	278	Term278Cys	NM_000533.5	834A>T	834AtoT | *278C		X	103790598	103790598	XLR				DM	1	0.87	nonstop	Laukka	Neuroradiologic correlates of clinical disability and progression in the X-linked leukodystrophy Pelizaeus-Merzbacher disease.	J Neurol Sci	Journal of the neurological sciences	335	75	2013	24139698	36622199	PRI		CM1312278	20/12/2013	M
Pelizaeus-Merzbacher disease	PLP1	Xq22	Proteolipid protein 1	120302	300401	Ile-Thr			47	47	Ile47Thr	NM_000533.5	140T>C	140TtoC | I47T	rs1060500909	X	103785717	103785717	XLR				DM		0.435833	missense	Hoffman-Zacharska	The spectrum of PLP1 gene mutations in patients with the classical form of the Pelizaeus-Merzbacher disease.	Med Wieku Rozwoj	Medycyna wieku rozwojowego	17	293	2013	24519770		PRI		CM1314316	19/5/2014	M	405941	Likely_pathogenic
Pelizaeus-Merzbacher disease	PLP1	Xq22	Proteolipid protein 1	120302	300401	Ala-Asp			88	88	Ala88Asp	NM_000533.5	263C>A	263CtoA | A88D		X	103786536	103786536	XLR				DM		0.9455	missense	Hoffman-Zacharska	The spectrum of PLP1 gene mutations in patients with the classical form of the Pelizaeus-Merzbacher disease.	Med Wieku Rozwoj	Medycyna wieku rozwojowego	17	293	2013	24519770		PRI		CM1314317	19/5/2014	M
Pelizaeus-Merzbacher disease	PLP1	Xq22	Proteolipid protein 1	120302	300401	Ala-Pro			30	30	Ala30Pro	NM_000533.5	88G>C	88GtoC | A30P		X	103785665	103785665	XLR				DM	1	0.851333	missense	Chen	Pelizaeus-Merzbacher disease, easily misdiagnosed as cerebral palsy: a report of a three-generation family.	Pediatr Neonatol	Pediatrics and neonatology	55	150	2014	23597542	24103481	PRI		CM133755	9/5/2013	M
Pelizaeus-Merzbacher disease	PLP1	Xq22	Proteolipid protein 1	120302	300401	Thr-Arg			118	118	Thr118Arg	NM_000533.5	353C>G	353CtoG | T118R		X	103786626	103786626	XLR				DM	1	0.14	missense	Xie	Identification and functional study of novel PLP1 mutations in Chinese patients with Pelizaeus-Merzbacher disease.	Brain Dev	Brain & development	37	797	2015	25491635	25491635|35346287	PRI	Functional study.	CM1413650	2/2/2015	M
Pelizaeus-Merzbacher disease	PLP1	Xq22	Proteolipid protein 1	120302	300401	Gly-Val			208	208	Gly208Val	NM_000533.5	623G>T	623GtoT | G208V		X	103788437	103788437	XLR				DM	1	0.84	missense	Xie	Identification and functional study of novel PLP1 mutations in Chinese patients with Pelizaeus-Merzbacher disease.	Brain Dev	Brain & development	37	797	2015	25491635	25491635|35346287	PRI	Functional study.	CM1413651	2/2/2015	M
Pelizaeus-Merzbacher disease	PLP1	Xq22	Proteolipid protein 1	120302	300401	Phe-Val			237	237	Phe237Val	NM_000533.5	709T>G	709TtoG | F237V		X	103789345	103789345	XLR				DM	1	0.511833	missense	Xie	Identification and functional study of novel PLP1 mutations in Chinese patients with Pelizaeus-Merzbacher disease.	Brain Dev	Brain & development	37	797	2015	25491635	25491635|35346287	PRI	Functional study.	CM1413652	2/2/2015	M	816628	Likely_pathogenic
Hypomyelination of early myelinating structures	PLP1	Xq22	Proteolipid protein 1	120302	300401	Leu-Trp			135	135	Leu135Trp	NM_000533.5	404T>G	404TtoG | L135W		X	103786677	103786677	XLR				DM		0.75	missense	Kevelam	Altered PLP1 splicing causes hypomyelination of early myelinating structures.	Ann Clin Transl Neurol	Annals of clinical and translational neurology	2	648	2015	26125040		PRI		CM157172	28/7/2015	M
Pelizaeus-Merzbacher disease	PLP1	Xq22	Proteolipid protein 1	120302	300401	Thr-Pro			180	180	Thr180Pro	NM_000533.5	538A>C	538AtoC | T180P	rs761666491	X	103787882	103787882	XLR				DM		0.58	missense	Arai-Ichinoi	Genetic heterogeneity in 26 infants with a hypomyelinating leukodystrophy.	Hum Genet	Human genetics	135	89	2016	26597493		PRI		CM161351	22/2/2016	M
Ehlers-Danlos syndrome-like	PLP1	Xq22	Proteolipid protein 1	120302	300401	Gly-Asp			217	217	Gly217Asp	NM_000533.5	650G>A	650GtoA | G217D	rs786205605	X	103788464	103788464	XLR				DM		0.9	missense	Alazami	Expanding the clinical and genetic heterogeneity of hereditary disorders of connective tissue.	Hum Genet	Human genetics	135	525	2016	27023906		PRI		CM165295	19/5/2016	M	191252	Likely_pathogenic
Pelizaeus-Merzbacher disease, connatal type	PLP1	Xq22	Proteolipid protein 1	120302	300401	Phe-Leu			240	240	Phe240Leu	NM_000533.5	718T>C	718TtoC | F240L	rs794727778	X	103789354	103789354	XLR				DM	1	0.88	missense	Lu	A novel <i>PLP1</i> mutation F240L identified in a patient with connatal type Pelizaeus-Merzbacher disease.	Hum Genome Var	Human genome variation	4	16044	2017	28101371	35346287	PRI		CM170178	12/1/2017	M	198089	Uncertain_significance
Autism spectrum disorder	PLP1	Xq22	Proteolipid protein 1	120302	300401	Gly-Ser			110	110	Gly110Ser	NM_000533.5	328G>A	328GtoA | G110S		X	103786601	103786601	XLR				DM?		0.24	missense	Al-Mubarak	Whole exome sequencing reveals inherited and de novo variants in autism spectrum disorder: a trio study from Saudi families.	Sci Rep	Scientific reports	7	5679	2017	28720891		PRI	Multiple variants in proband. Table 2.	CM1711658	5/9/2017	M
Pelizaeus-Merzbacher disease	PLP1	Xq22	Proteolipid protein 1	120302	300401	His-Pro			133	133	His133Pro	NM_000533.5	398A>C	398AtoC | H133P		X	103786671	103786671	XLR				DM	1	0.14	missense	Pavlidou	A novel PLP1 mutation associated with optic nerve enlargement in two siblings with Pelizaeus-Merzbacher disease: A new MRI finding.	Brain Dev	Brain & development	39	271	2017	27793435	33450882	PRI		CM172012	28/2/2017	M
Spastic paraplegia 2	PLP1	Xq22	Proteolipid protein 1	120302	300401	Tyr-Term			70	70	Tyr70Term	NM_000533.5	210T>G	210TtoG | Y70*		X	103786483	103786483	XLR				DM	1	0.99	nonsense	Rubegni	SPG2 mimicking multiple sclerosis in a family identified using next generation sequencing.	J Neurol Sci	Journal of the neurological sciences	375	198	2017	28320130	30564185	PRI		CM1721758	17/8/2018	M
Leukoencephalopathy, hypomyelination	PLP1	Xq22	Proteolipid protein 1	120302	300401	Tyr-Term			92	92	Tyr92Term	NM_000533.5	276C>A	276CtoA | Y92*		X	103786549	103786549	XLR				DM		0.99	nonsense	Lynch	Clinical and genetic characterization of leukoencephalopathies in adults.	Brain	Brain : a journal of neurology	140	1204	2017	28334938		PRI		CM175486	11/5/2017	M
Leukodystrophy	PLP1	Xq22	Proteolipid protein 1	120302	300401	Met-Lys			206	206	Met206Lys	NM_000533.5	617T>A	617TtoA | M206K		X	103787961	103787961	XLR				DM		0.89	missense	Margraf	Novel <i>PLP1</i> Mutations Identified With Next-Generation Sequencing Expand the Spectrum of PLP1-Associated Leukodystrophy Clinical Phenotypes.	Child Neurol Open	Child neurology open	5		2018	30046645		PRI		CM1810492	6/8/2018	M
Pelizaeus-Merzbacher disease	PLP1	Xq22	Proteolipid protein 1	120302	300401	Phe-Tyr			51	51	Phe51Tyr	NM_000533.5	152T>A	152TtoA | F51Y		X	103785729	103785729	XLR				DM		0.8	missense	Velasco Parra	Clinical and mutational spectrum of Colombian patients with Pelizaeus Merzbacher Disease.	Colomb Med (Cali)	Colombia m茅dica : CM	49	182	2018	30104812		PRI		CM1812319	3/9/2018	M
Multiple sclerosis	PLP1	Xq22	Proteolipid protein 1	120302	300401	Leu-Val			31	31	Leu31Val	NM_000533.5	91C>G	91CtoG | L31V		X	103785668	103785668	XLR				DM?	1	0.55	missense	Cloake	PLP1 Mutations in Patients with Multiple Sclerosis: Identification of a New Mutation and Potential Pathogenicity of the Mutations.	J Clin Med	Journal of clinical medicine.	7	342	2018	30314286	30314286	PRI		CM1815664	31/10/2018	M
Pelizaeus-Merzbacher disease	PLP1	Xq22	Proteolipid protein 1	120302	300401	Phe-Leu			32	32	Phe32Leu	NM_000533.5	96C>G	96CtoG | F32L		X	103785673	103785673	XLR				DM	1	0.8	missense	Ji	Hypomyelinating disorders in China: The clinical and genetic heterogeneity in 119 patients.	PLoS One	PLoS one	13	e0188869	2018	29451896	35346287	PRI		CM182626	22/3/2018	M
Pelizaeus-Merzbacher disease	PLP1	Xq22	Proteolipid protein 1	120302	300401	Gly-Asp			208	208	Gly208Asp	NM_000533.5	623G>A	623GtoA | G208D		X	103788437	103788437	XLR				DM	1	0.84	missense	Ji	Hypomyelinating disorders in China: The clinical and genetic heterogeneity in 119 patients.	PLoS One	PLoS one	13	e0188869	2018	29451896	35346287	PRI		CM182627	22/3/2018	M
Pelizaeus-Merzbacher disease	PLP1	Xq22	Proteolipid protein 1	120302	300401	Gln-Term			131	131	Gln131Term	NM_000533.5	391C>T	391CtoT | Q131*		X	103786664	103786664	XLR				DM		0.99	nonsense	Ji	Hypomyelinating disorders in China: The clinical and genetic heterogeneity in 119 patients.	PLoS One	PLoS one	13	e0188869	2018	29451896		PRI		CM182628	22/3/2018	M
Pelizaeus-Merzbacher disease	PLP1	Xq22	Proteolipid protein 1	120302	300401	Cys-Arg			33	33	Cys33Arg	NM_000533.5	97T>C	97TtoC | C33R		X	103785674	103785674	XLR				DM	1	0.795	missense	Ji	Hypomyelinating disorders in China: The clinical and genetic heterogeneity in 119 patients.	PLoS One	PLoS one	13	e0188869	2018	29451896	35346287	PRI		CM182629	22/3/2018	M
Pelizaeus-Merzbacher disease	PLP1	Xq22	Proteolipid protein 1	120302	300401	Arg-Lys			205	205	Arg205Lys	NM_000533.5	614G>A	614GtoA | R205K		X	103787958	103787958	XLR				DM	1	0.3	missense	Ji	Hypomyelinating disorders in China: The clinical and genetic heterogeneity in 119 patients.	PLoS One	PLoS one	13	e0188869	2018	29451896	35346287	PRI		CM182630	22/3/2018	M
Pelizaeus-Merzbacher disease	PLP1	Xq22	Proteolipid protein 1	120302	300401	Asn-His			179	179	Asn179His	NM_000533.5	535A>C	535AtoC | N179H		X	103787879	103787879	XLR				DM	1	0.879619	missense	Ji	Hypomyelinating disorders in China: The clinical and genetic heterogeneity in 119 patients.	PLoS One	PLoS one	13	e0188869	2018	29451896	35346287	PRI		CM182632	22/3/2018	M
Pelizaeus-Merzbacher disease	PLP1	Xq22	Proteolipid protein 1	120302	300401	Ala-Asp			84	84	Ala84Asp	NM_000533.5	251C>A	251CtoA | A84D		X	103786524	103786524	XLR				DM		0.31	missense	Lyahyai	Exome sequencing reveals a novel PLP1 mutation in a Moroccan family with connatal Pelizaeus-Merzbacher disease: a case report.	BMC Pediatr	BMC pediatrics	18		2018	29486744		PRI	Hemizygous	CM182666	23/3/2018	M
Developmental disorder	PLP1	Xq22	Proteolipid protein 1	120302	300401	Val-Glu			153	153	Val153Glu	NM_000533.5	458T>A	458TtoA | V153E		X	103787802	103787802	XLR				DM?		0.93	missense	Liu	Clinical Utility of Next-Generation Sequencing for Developmental Disorders in the Rehabilitation Department: Experiences from a Single Chinese Center	J Mol Neurosci	Journal of molecular neuroscience : MN	71	845	2020	32959227		PRI	Described in supplementary tables.	CM2017997	2/12/2020	M
Developmental disorder	PLP1	Xq22	Proteolipid protein 1	120302	300401	Arg-Term			273	273	Arg273Term	NM_000533.5	817C>T	817CtoT | R273*		X	103790581	103790581	XLR				DM?		0.99	nonsense	Martin	The contribution of X-linked coding variation to severe developmental disorders.	Nat Commun	Nature communications	12		2021	33504798		PRI	[De novo]. See Supplementary Table 2. [B:X:103045509:C:T:hg19]	CM2115284	29/9/2021	M	488580	Pathogenic
Developmental disorder	PLP1	Xq22	Proteolipid protein 1	120302	300401	His-Asn			130	130	His130Asn	NM_000533.5	388C>A	388CtoA | H130N		X	103786661	103786661	XLR				DM?		0.17	missense	Martin	The contribution of X-linked coding variation to severe developmental disorders.	Nat Commun	Nature communications	12		2021	33504798		PRI	[De novo]. See Supplementary Table 2. [B:X:103041590:C:A:hg19]	CM2115330	29/9/2021	M
Hypomyelination of early myelinated structures	PLP1	Xq22	Proteolipid protein 1	120302	300401	Trp-Term			145	145	Trp145Term	NM_000533.5	435G>A	435GtoA | W145*		X	103786708	103786708	XLR				DM		0.99	nonsense	Nicita	Expanding the Clinical and Mutational Spectrum of the PLP1-Related Hypomyelination of Early Myelinated Structures (HEMS)	Brain Sci	Brain sciences	11	93	2021	33450882		PRI		CM2121379	4/1/2022	M
Spastic paraplegia	PLP1	Xq22	Proteolipid protein 1	120302	300401	Met-Thr			206	206	Met206Thr	NM_000533.5	617T>C	617TtoC | M206T		X	103787961	103787961	XLR				DM		0.52	missense	Giordani	Clinical and molecular characterization of a large cohort of childhood onset hereditary spastic paraplegias.	Sci Rep	Scientific reports	11	22248	2021	34782662		PRI	Likely pathogenic. See Supplemental Table 1.	CM2126695	17/3/2022	M
Pelizaeus-Merzbacher disease	PLP1	Xq22	Proteolipid protein 1	120302	300401	Ala-Val			21	21	Ala21Val	NM_000533.5	62C>T	62CtoT | A21V		X	103785639	103785639	XLR				DM		0.96	missense	Duan	Genotype-phenotype correlation and natural history analyses in a Chinese cohort with pelizaeus-merzbacher disease.	Orphanet J Rare Dis	Orphanet journal of rare diseases	17		2022	35346287		PRI		CM2225456	30/1/2023	M
Pelizaeus-Merzbacher disease	PLP1	Xq22	Proteolipid protein 1	120302	300401	Cys-Arg			25	25	Cys25Arg	NM_000533.5	73T>C	73TtoC | C25R		X	103785650	103785650	XLR				DM?		0.58	missense	Duan	Genotype-phenotype correlation and natural history analyses in a Chinese cohort with pelizaeus-merzbacher disease.	Orphanet J Rare Dis	Orphanet journal of rare diseases	17		2022	35346287		PRI	Classified as VUS.	CM2225457	30/1/2023	M
Pelizaeus-Merzbacher disease	PLP1	Xq22	Proteolipid protein 1	120302	300401	Gly-Arg			28	28	Gly28Arg	NM_000533.5	82G>C	82GtoC | G28R		X	103785659	103785659	XLR				DM		0.3	missense	Duan	Genotype-phenotype correlation and natural history analyses in a Chinese cohort with pelizaeus-merzbacher disease.	Orphanet J Rare Dis	Orphanet journal of rare diseases	17		2022	35346287		PRI		CM2225458	30/1/2023	M
Pelizaeus-Merzbacher disease	PLP1	Xq22	Proteolipid protein 1	120302	300401	Phe-Leu			32	32	Phe32Leu	NM_000533.5	94T>C	94TtoC | F32L		X	103785671	103785671	XLR				DM		0.598881	missense	Duan	Genotype-phenotype correlation and natural history analyses in a Chinese cohort with pelizaeus-merzbacher disease.	Orphanet J Rare Dis	Orphanet journal of rare diseases	17		2022	35346287		PRI	[De novo] in one patient	CM2225459	30/1/2023	M
Pelizaeus-Merzbacher disease	PLP1	Xq22	Proteolipid protein 1	120302	300401	Pro-Thr			216	216	Pro216Thr	NM_000533.5	646C>A	646CtoA | P216T		X	103788460	103788460	XLR				DM		0.62	missense	Duan	Genotype-phenotype correlation and natural history analyses in a Chinese cohort with pelizaeus-merzbacher disease.	Orphanet J Rare Dis	Orphanet journal of rare diseases	17		2022	35346287		PRI		CM2225467	30/1/2023	M
Pelizaeus-Merzbacher disease	PLP1	Xq22	Proteolipid protein 1	120302	300401	Leu-Val			239	239	Leu239Val	NM_000533.5	715C>G	715CtoG | L239V		X	103789351	103789351	XLR				DM		0.69	missense	Duan	Genotype-phenotype correlation and natural history analyses in a Chinese cohort with pelizaeus-merzbacher disease.	Orphanet J Rare Dis	Orphanet journal of rare diseases	17		2022	35346287		PRI		CM2225468	30/1/2023	M
White matter disorder	PLP1	Xq22	Proteolipid protein 1	120302	300401	Gln-Term			56	56	Gln56Term	NM_000533.5	166C>T	166CtoT | Q56*		X	103785743	103785743	XLR				DM		0.99	nonsense	Schl眉ter	Diagnosis of Genetic White Matter Disorders by Singleton Whole-Exome and Genome Sequencing Using Interactome-Driven Prioritization.	Neurology	Neurology	98	e912	2022	35012964		PRI	Described in supplementary tables. [B:X:103040672:C:T:hg19:c.166C>T:p.(Gln56Ter)]	CM2255085	29/6/2023	M	561088	Pathogenic
White matter disorder	PLP1	Xq22	Proteolipid protein 1	120302	300401	Gly-Gly			110	110	Gly110Gly	NM_000533.5	330C>T	330CtoT | G110G		X	103786603	103786603	XLR				DM?			synonymous	Schl眉ter	Diagnosis of Genetic White Matter Disorders by Singleton Whole-Exome and Genome Sequencing Using Interactome-Driven Prioritization.	Neurology	Neurology	98	e912	2022	35012964		PRI	Described in supplementary tables. Classified as VUS. [B:X:103041532:C:T:hg19:c.330C>T:p.(Gly110=)]	CM2255086	29/6/2023	M
Pelizaeus-Merzbacher disease	PLP1	Xq22	Proteolipid protein 1	120302	300401	Pro-Leu			15	15	Pro15Leu	NM_000533.5	44C>T	44CtoT | P15L	rs11543022	X	103785621	103785621	XLR				DM	1	0.86	missense	Troffatter	Pelizaeus-Merzbacher disease: tight linkage to proteolipid protein gene exon variant.	Proc Natl Acad Sci U S A	Proceedings of the National Academy of Sciences of the United States of America	86	9427	1989	2480601	7539211	PRI		CM890099	1/4/2000	M	11075	Pathogenic
Pelizaeus-Merzbacher disease	PLP1	Xq22	Proteolipid protein 1	120302	300401	Trp-Arg			163	163	Trp163Arg	NM_000533.5	487T>C	487TtoC | W163R	rs132630279	X	103787831	103787831	XLR				DM		0.58	missense	Hudson	Mutation of the proteolipid protein gene PLP in a human X chromosome-linked myelin disorder.	Proc Natl Acad Sci U S A	Proceedings of the National Academy of Sciences of the United States of America	86	8128	1989	2479017		PRI		CM890100	1/4/2000	M	11074	Likely_pathogenic
Pelizaeus-Merzbacher disease	PLP1	Xq22	Proteolipid protein 1	120302	300401	Pro-Ser			216	216	Pro216Ser	NM_000533.5	646C>T	646CtoT | P216S	rs132630278	X	103788460	103788460	XLR				DM	4	0.99	missense	Gencic	Pelizaeus-Merzbacher disease: an X-linked neurologic disorder of myelin metabolism with a novel mutation in the gene encoding proteolipid protein.	Am J Hum Genet	American journal of human genetics	45	435	1989	2773936	22016529|25491635|28366443|32446239|35346287	PRI		CM890101	1/4/2000	M	11073	Pathogenic
Pelizaeus-Merzbacher disease	PLP1	Xq22	Proteolipid protein 1	120302	300401	Thr-Ile			156	156	Thr156Ile	NM_000533.5	467C>T	467CtoT | T156I	rs132630280	X	103787811	103787811	XLR				DM	2	0.94	missense	Pratt	A new mutation in the proteolipid protein (PLP) gene in a German family with Pelizaeus-Merzbacher disease.	Am J Med Genet	American journal of medical genetics	38	136	1991	1707231	25491635|35346287	PRI		CM910303	1/4/2000	M	11076	Pathogenic
Pelizaeus-Merzbacher disease	PLP1	Xq22	Proteolipid protein 1	120302	300401	Val-Phe			219	219	Val219Phe	NM_000533.5	655G>T	655GtoT | V219F	rs132630281	X	103788469	103788469	XLR				DM		0.7675	missense	Pham-Dinh	Pelizaeus-Merzbacher disease: a valine to phenylalanine point mutation in a putative extracellular loop of myelin proteolipid.	Proc Natl Acad Sci U S A	Proceedings of the National Academy of Sciences of the United States of America	88	7562	1991	1715570		PRI		CM910304	1/4/2000	M	11077	Pathogenic
Pelizaeus-Merzbacher disease	PLP1	Xq22	Proteolipid protein 1	120302	300401	Gly-Arg			74	74	Gly74Arg	NM_000533.5	220G>A	220GtoA | G74R	rs132630285	X	103786493	103786493	XLR				DM		0.701333	missense	Doll	Molecular diagnostics for myelin proteolipid protein gene mutations in Pelizaeus-Merzbacher disease.	Am J Hum Genet	American journal of human genetics	51	161	1992	1376966		PRI		CM920581	1/4/2000	M	11082	Pathogenic
Pelizaeus-Merzbacher disease	PLP1	Xq22	Proteolipid protein 1	120302	300401	Thr-Pro			182	182	Thr182Pro	NM_000533.5	544A>C	544AtoC | T182P	rs132630282	X	103787888	103787888	XLR				DM		0.65	missense	Strautnieks	Pelizaeus-Merzbacher disease: detection of mutations Thr181----Pro and Leu223----Pro in the proteolipid protein gene and prenatal diagnosis.	Am J Hum Genet	American journal of human genetics	51	871	1992	1384324		PRI		CM920582	1/4/2000	M	11079	Pathogenic
Pelizaeus-Merzbacher disease	PLP1	Xq22	Proteolipid protein 1	120302	300401	Asp-His			203	203	Asp203His	NM_000533.5	607G>C	607GtoC | D203H	rs132630284	X	103787951	103787951	XLR				DM		0.672167	missense	Doll	Molecular diagnostics for myelin proteolipid protein gene mutations in Pelizaeus-Merzbacher disease.	Am J Hum Genet	American journal of human genetics	51	161	1992	1376966		PRI		CM920583	1/4/2000	M	11081	Pathogenic
Pelizaeus-Merzbacher disease	PLP1	Xq22	Proteolipid protein 1	120302	300401	Leu-Pro			224	224	Leu224Pro	NM_000533.5	671T>C	671TtoC | L224P	rs132630283	X	103788485	103788485	XLR				DM		0.85	missense	Strautnieks	Pelizaeus-Merzbacher disease: detection of mutations Thr181----Pro and Leu223----Pro in the proteolipid protein gene and prenatal diagnosis.	Am J Hum Genet	American journal of human genetics	51	871	1992	1384324	22016529	PRI		CM920584	1/4/2000	M	11080	Pathogenic
Pelizaeus-Merzbacher disease	PLP1	Xq22	Proteolipid protein 1	120302	300401	Val-Glu			166	166	Val166Glu	NM_000533.5	497T>A	497TtoA | V166E		X	103787841	103787841	XLR				DM		0.98	missense	Pratt	Linkage of a new mutation in the proteolipid protein (PLP) gene to Pelizaeus-Merzbacher disease (PMD) in a large Finnish kindred.	Am J Hum Genet	American journal of human genetics	52	1053	1993	7684886		PRI		CM930590	1/4/2000	M
Pelizaeus-Merzbacher disease	PLP1	Xq22	Proteolipid protein 1	120302	300401	Gly-Cys			221	221	Gly221Cys	NM_000533.5	661G>T	661GtoT | G221C	rs132630286	X	103788475	103788475	XLR				DM		0.84	missense	Iwaki	A missense mutation in the proteolipid protein gene responsible for Pelizaeus-Merzbacher disease in a Japanese family.	Hum Mol Genet	Human molecular genetics	2	19	1993	7683951		PRI		CM930591	1/4/2000	M	11083	Pathogenic
Spastic paraplegia	PLP1	Xq22	Proteolipid protein 1	120302	300401	His-Tyr			140	140	His140Tyr	NM_000533.5	418C>T	418CtoT | H140Y	rs132630287	X	103786691	103786691	XLR				DM	2	0.68	missense	Sangier	X-linked spastic paraplegia and Pelizaeus-Merzbacher disease are allelic disorders at the proteolipid protein locus.	Nat Genet	Nature genetics	6	257	1994	8012387	24139698|30314286	PRI		CM941173	1/4/2000	M	11084	Pathogenic
Spastic paraplegia	PLP1	Xq22	Proteolipid protein 1	120302	300401	Ile-Thr			187	187	Ile187Thr	NM_000533.5	560T>C	560TtoC | I187T	rs132630288	X	103787904	103787904	XLR				DM	1	0.78	missense	Kobayashi	The rumpshaker mutation in spastic paraplegia.	Nat Genet	Nature genetics	7	351	1994	7522741	23344956|24139698	PRI		CM941174	1/4/2000	M	11085	Pathogenic
Pelizaeus-Merzbacher disease	PLP1	Xq22	Proteolipid protein 1	120302	300401	Thr-Ile			43	43	Thr43Ile	NM_000533.5	128C>T	128CtoT | T43I	rs132630289	X	103785705	103785705	XLR				DM		0.88	missense	Pratt	Pelizaeus-Merzbacher disease caused by a de novo mutation that originated in exon 2 of the maternal great-grandfather of the propositus.	Am J Med Genet	American journal of medical genetics	58	70	1995	7573159		PRI		CM950964	1/4/2000	M	11086	Pathogenic
Spastic paraplegia	PLP1	Xq22	Proteolipid protein 1	120302	300401	Trp-Term			145	145	Trp145Term	NM_000533.5	434G>A	434GtoA | W145*	rs132630292	X	103786707	103786707	XLR				DM	2	0.99	nonsense	Osaka	Novel nonsense proteolipid protein gene mutation as a cause of X-linked spastic paraplegia in twin males.	Biochem Biophys Res Commun	Biochemical and biophysical research communications	215	835	1995	7488049	25525159|36622199	PRI		CM950965	1/4/2000	M	11090	Pathogenic
Pelizaeus-Merzbacher disease	PLP1	Xq22	Proteolipid protein 1	120302	300401						IVS3 ds G-T -1	NM_000533.5	453G>T	453GtoT | K151N		X	103786726	103786726	XLR				DM	1	0.62	exonic-splice	Pratt	A novel mutation in exon 3 of the proteolipid protein gene in Pelizaeus-Merzbacher disease.	Neurology	Neurology	45	394	1995	7531827	16287154|28366443	PRI		CM952021	1/4/2000	S
Pelizaeus-Merzbacher disease	PLP1	Xq22	Proteolipid protein 1	120302	300401	Gly-Ser			217	217	Gly217Ser	NM_000533.5	649G>A	649GtoA | G217S		X	103788463	103788463	XLR				DM	1	0.5	missense	Otterbach	A novel mutation in the proteolipid protein gene leading to Pelizaeus-Merzbacher disease.	Biol Chem Hoppe Seyler	Biological chemistry Hoppe-Seyler	374	75	1993	7679906	25525159|7539212	PRI		CM952022	1/4/2000	M
Pelizaeus-Merzbacher disease	PLP1	Xq22	Proteolipid protein 1	120302	300401	Ala-Pro			249	249	Ala249Pro	NM_000533.5	745G>C	745GtoC | A249P		X	103789381	103789381	XLR				DM		0.63	missense	Pratt	Pelizaeus-Merzbacher disease: a point mutation in exon 6 of the proteolipid protein (PLP) gene.	Clin Genet	Clinical genetics	47	99	1995	7541731		PRI		CM952023	1/4/2000	M
Pelizaeus-Merzbacher disease	PLP1	Xq22	Proteolipid protein 1	120302	300401	Met-Ile			1	1	Met1Ile	NM_000533.5	3G>A	3GtoA | M1I	rs132630290	X	103776998	103776998	XLR				DM		0.2	initiation	Sistermans	A (G-to-A) mutation in the initiation codon of the proteolipid protein gene causing a relatively mild form of Pelizaeus-Merzbacher disease in a Dutch family.	Hum Genet	Human genetics	97	337	1996	8786077		PRI		CM961134	1/4/2000	M	11087	Pathogenic
Spastic paraplegia	PLP1	Xq22	Proteolipid protein 1	120302	300401	Phe-Ser			237	237	Phe237Ser	NM_000533.5	710T>C	710TtoC | F237S	rs132630291	X	103789346	103789346	XLR				DM		0.76	missense	Donnelly	A novel mutation in exon 6 (F236S) of the proteolipid protein gene is associated with spastic paraplegia.	Hum Mutat	Human mutation	8	384	1996	8956049		PRI		CM961135	1/4/2000	M	11089	Pathogenic
Pelizaeus-Merzbacher disease	PLP1	Xq22	Proteolipid protein 1	120302	300401	Thr-Lys			116	116	Thr116Lys	NM_000533.5	347C>A	347CtoA | T116K		X	103786620	103786620	XLR				DM		0.87	missense	Nance	Adult-onset neurodegenerative disorder due to proteolipid protein gene mutation in the mother of a man with Pelizaeus-Merzbacher disease.	Neurology	Neurology	47	1333	1996	8909455	12601703	PRI		CM962400	1/4/2000	M
Spastic paraplegia	PLP1	Xq22	Proteolipid protein 1	120302	300401	Ser-Pro			226	226	Ser226Pro	NM_000533.5	676T>C	676TtoC | S226P		X	103788490	103788490	XLR				DM	1	0.78	missense	Cambi	Refined genetic mapping and proteolipid protein mutation analysis in X-linked pure hereditary spastic paraplegia.	Neurology	Neurology	46	1112	1996	8780101	24139698	PRI		CM962404	1/4/2000	M
Pelizaeus-Merzbacher disease	PLP1	Xq22	Proteolipid protein 1	120302	300401	Gln-Term			234	234	Gln234Term	NM_000533.5	700C>T	700CtoT | Q234*		X	103789336	103789336	XLR				DM	1	0.99	nonsense	Bond	Family with Pelizaeus-Merzbacher disease/X-linked spastic paraplegia and a nonsense mutation in exon 6 of the proteolipid protein gene.	Am J Med Genet	American journal of medical genetics	71	357	1997	9268109	25525159	PRI		CM971220	1/4/2000	M
Pelizaeus-Merzbacher disease	PLP1	Xq22	Proteolipid protein 1	120302	300401	Ala-Pro			242	242	Ala242Pro	NM_000533.5	724G>C	724GtoC | A242P		X	103789360	103789360	XLR				DM		0.7	missense	Kawanishi	A new missense mutation in exon 6 of the proteolipid protein gene in a patient with Pelizaeus-Merzbacher disease.	Hum Mutat	Human mutation	9	475	1997	9143933		PRI		CM971221	1/4/2000	M
Pelizaeus-Merzbacher disease	PLP1	Xq22	Proteolipid protein 1	120302	300401	Val-Asp			209	209	Val209Asp	NM_000533.5	626T>A	626TtoA | V209D		X	103788440	103788440	XLR				DM		0.96	missense	Inoue	Mutations in the proteolipid protein gene in Japanese families with Pelizaeus-Merzbacher disease.	Neurology	Neurology	48	283	1997	9008538		PRI		CM972848	1/4/2000	M
Pelizaeus-Merzbacher disease	PLP1	Xq22	Proteolipid protein 1	120302	300401	Pro-Leu			211	211	Pro211Leu	NM_000533.5	632C>T	632CtoT | P211L		X	103788446	103788446	XLR				DM		0.253333	missense	Inoue	Mutations in the proteolipid protein gene in Japanese families with Pelizaeus-Merzbacher disease.	Neurology	Neurology	48	283	1997	9008538		PRI		CM972849	1/4/2000	M
Pelizaeus-Merzbacher disease	PLP1	Xq22	Proteolipid protein 1	120302	300401	Phe-Val			32	32	Phe32Val	NM_000533.5	94T>G	94TtoG | F32V		X	103785671	103785671	XLR				DM		0.598881	missense	Verhagen	A new proteolipid lipoprotein mutation in Pelizaeus-Merzbacher disease.	J Neurol Sci	Journal of the neurological sciences	147	215	1997	9106132	9633722	PRI		CM981588	1/4/2000	M
Spastic paraplegia	PLP1	Xq22	Proteolipid protein 1	120302	300401	Ser-Phe			170	170	Ser170Phe	NM_000533.5	509C>T	509CtoT | S170F	rs132630294	X	103787853	103787853	XLR				DM		0.79	missense	Hodes	X-linked spastic paraplegia due to a mutation (C506T; Ser169Phe) in exon 4 of the proteolipid protein gene (PLP).	Am J Med Genet	American journal of medical genetics	75	516	1998	9489796		PRI		CM981589	1/4/2000	M	11092	Pathogenic
Pelizaeus-Merzbacher disease	PLP1	Xq22	Proteolipid protein 1	120302	300401	Val-Ala			172	172	Val172Ala	NM_000533.5	515T>C	515TtoC | V172A		X	103787859	103787859	XLR				DM	1	0.76	missense	Sistermans	Duplication of the proteolipid protein gene is the major cause of Pelizaeus-Merzbacher disease.	Neurology	Neurology	50	1749	1998	9633722	35346287	PRI		CM981590	1/4/2000	M
Pelizaeus-Merzbacher disease	PLP1	Xq22	Proteolipid protein 1	120302	300401	Arg-Gly			205	205	Arg205Gly	NM_000533.5	613A>G	613AtoG | R205G		X	103787957	103787957	XLR				DM	1	0.26	missense	Sistermans	Duplication of the proteolipid protein gene is the major cause of Pelizaeus-Merzbacher disease.	Neurology	Neurology	50	1749	1998	9633722	17962415|35346287	PRI		CM981591	1/4/2000	M
Pelizaeus-Merzbacher disease	PLP1	Xq22	Proteolipid protein 1	120302	300401	Tyr-Cys			207	207	Tyr207Cys	NM_000533.5	620A>G	620AtoG | Y207C		X	103787964	103787964	XLR				DM		0.3	missense	Sistermans	Duplication of the proteolipid protein gene is the major cause of Pelizaeus-Merzbacher disease.	Neurology	Neurology	50	1749	1998	9633722		PRI		CM981592	1/4/2000	M
Pelizaeus-Merzbacher disease	PLP1	Xq22	Proteolipid protein 1	120302	300401	Ser-Phe			253	253	Ser253Phe	NM_000533.5	758C>T	758CtoT | S253F		X	103789394	103789394	XLR				DM		0.770548	missense	Hodes	A de novo mutation (C755T; Ser252Phe) in exon 6 of the proteolipid protein gene responsible for Pelizaeus-Merzbacher disease.	Clin Genet	Clinical genetics	54	248	1998	9788732		PRI		CM981593	1/4/2000	M
Pelizaeus-Merzbacher disease	PLP1	Xq22	Proteolipid protein 1	120302	300401	Asp-Val			203	203	Asp203Val	NM_000533.5	608A>T	608AtoT | D203V		X	103787952	103787952	XLR				DM		0.580167	missense	Nagao	Connatal Pelizaeus-Merzbacher disease: a missense mutation in exon 4 of the proteolipid protein (PLP) gene.	J Hum Genet	Journal of human genetics	43	206	1998	9747038		PRI		CM983446	4/7/2000	M
Pelizaeus-Merzbacher disease	PLP1	Xq22	Proteolipid protein 1	120302	300401	Ala-Val			243	243	Ala243Val	NM_000533.5	728C>T	728CtoT | A243V		X	103789364	103789364	XLR				DM		0.456743	missense	Yamamoto	Jimpy(msd) mouse mutation and connatal Pelizaeus-Merzbacher disease.	Am J Med Genet	American journal of medical genetics	75	439	1998	9482656	19825935|22016529|23344956	PRI		CM983447	4/7/2000	M
Pelizaeus-Merzbacher disease	PLP1	Xq22	Proteolipid protein 1	120302	300401	Lys-Term			144	144	Lys144Term	NM_000533.5	430A>T	430AtoT | K144*		X	103786703	103786703	XLR				DM	1	0.99	nonsense	Bartholomew		Hum Mutat	Human mutation	12	220	1998		24139698|25525159	PRI	MPR #17	CM983943	2/11/2001	M
Pelizaeus-Merzbacher disease	PLP1	Xq22	Proteolipid protein 1	120302	300401	Leu-Pro			46	46	Leu46Pro	NM_000533.5	137T>C	137TtoC | L46P		X	103785714	103785714	XLR				DM		0.886667	missense	Hodes	Different mutations in the same codon of the proteolipid protein gene PLP may help in correlating genotype with phenotype in Pelizaeus-Merzbacher disease/X-linked spastic paraplegia (PMD/SPG2).	Am J Med Genet	American journal of medical genetics	82	132	1999	9934976		PRI		CM991053	1/4/2000	M
Spastic paraplegia 2	PLP1	Xq22	Proteolipid protein 1	120302	300401	His-Tyr			148	148	His148Tyr	NM_000533.5	442C>T	442CtoT | H148Y		X	103786715	103786715	XLR				DM		0.68	missense	Sivakumar	Novel exon 3B proteolipid protein gene mutation causing late-onset spastic paraplegia type 2 with variable penetrance in female family members.	Ann Neurol	Annals of neurology	45	680	1999	10319897		PRI		CM991054	1/4/2000	M
Pelizaeus-Merzbacher disease	PLP1	Xq22	Proteolipid protein 1	120302	300401	Val-Gly			166	166	Val166Gly	NM_000533.5	497T>G	497TtoG | V166G		X	103787841	103787841	XLR				DM		0.99	missense	Hodes	Different mutations in the same codon of the proteolipid protein gene PLP may help in correlating genotype with phenotype in Pelizaeus-Merzbacher disease/X-linked spastic paraplegia (PMD/SPG2).	Am J Med Genet	American journal of medical genetics	82	132	1999	9934976		PRI		CM991055	1/4/2000	M
Pelizaeus-Merzbacher disease	PLP1	Xq22	Proteolipid protein 1	120302	300401	Leu-Ile			224	224	Leu224Ile	NM_000533.5	670C>A	670CtoA | L224I		X	103788484	103788484	XLR				DM		0.3065	missense	Hodes	Different mutations in the same codon of the proteolipid protein gene PLP may help in correlating genotype with phenotype in Pelizaeus-Merzbacher disease/X-linked spastic paraplegia (PMD/SPG2).	Am J Med Genet	American journal of medical genetics	82	132	1999	9934976		PRI		CM991056	1/4/2000	M	1029901	Likely_pathogenic
Pelizaeus-Merzbacher disease	PLP1	Xq22	Proteolipid protein 1	120302	300401	Leu-Arg			46	46	Leu46Arg	NM_000533.5	137T>G	137TtoG | L46R		X	103785714	103785714	XLR				DM		0.9725	missense	Osaka	Pelizaeus-Merzbacher disease: three novel mutations and implication for locus heterogeneity.	Ann Neurol	Annals of neurology	45	59	1999	9894878		PRI		CM993196	1/4/2000	M
Pelizaeus-Merzbacher disease	PLP1	Xq22	Proteolipid protein 1	120302	300401	Cys-Tyr			220	220	Cys220Tyr	NM_000533.5	659G>A	659GtoA | C220Y		X	103788473	103788473	XLR				DM	1	0.583333	missense	Osaka	Pelizaeus-Merzbacher disease: three novel mutations and implication for locus heterogeneity.	Ann Neurol	Annals of neurology	45	59	1999	9894878	17962415	PRI		CM993197	1/4/2000	M
Pelizaeus-Merzbacher disease	PLP1	Xq22	Proteolipid protein 1	120302	300401	Cys-Arg			169	169	Cys169Arg	NM_000533.5	505T>C	505TtoC | C169R		X	103787849	103787849	XLR				DM		0.57	missense	Mimault	Proteolipoprotein gene analysis in 82 patients with sporadic Pelizaeus-Merzbacher Disease: duplications, the major cause of the disease, originate more frequently in male germ cells, but point mutations do not. The Clinical European Network on Brain Dysmyelinating Disease.	Am J Hum Genet	American journal of human genetics	65	360	1999	10417279		PRI		CM994130	27/6/2001	M
Pelizaeus-Merzbacher disease	PLP1	Xq22	Proteolipid protein 1	120302	300401	Asp-Asn			203	203	Asp203Asn	NM_000533.5	607G>A	607GtoA | D203N	rs132630284	X	103787951	103787951	XLR				DM		0.85	missense	Mimault	Proteolipoprotein gene analysis in 82 patients with sporadic Pelizaeus-Merzbacher Disease: duplications, the major cause of the disease, originate more frequently in male germ cells, but point mutations do not. The Clinical European Network on Brain Dysmyelinating Disease.	Am J Hum Genet	American journal of human genetics	65	360	1999	10417279	17962415|22016529	PRI		CM994131	27/6/2001	M	265417	Pathogenic
Pelizaeus-Merzbacher disease	PLP1	Xq22	Proteolipid protein 1	120302	300401	Asp-Gly			203	203	Asp203Gly	NM_000533.5	608A>G	608AtoG | D203G		X	103787952	103787952	XLR				DM		0.923	missense	Mimault	Proteolipoprotein gene analysis in 82 patients with sporadic Pelizaeus-Merzbacher Disease: duplications, the major cause of the disease, originate more frequently in male germ cells, but point mutations do not. The Clinical European Network on Brain Dysmyelinating Disease.	Am J Hum Genet	American journal of human genetics	65	360	1999	10417279		PRI		CM994132	27/6/2001	M
Pelizaeus-Merzbacher disease	PLP1	Xq22	Proteolipid protein 1	120302	300401	Leu-His			210	210	Leu210His	NM_000533.5	629T>A	629TtoA | L210H		X	103788443	103788443	XLR				DM		0.26	missense	Mimault	Proteolipoprotein gene analysis in 82 patients with sporadic Pelizaeus-Merzbacher Disease: duplications, the major cause of the disease, originate more frequently in male germ cells, but point mutations do not. The Clinical European Network on Brain Dysmyelinating Disease.	Am J Hum Genet	American journal of human genetics	65	360	1999	10417279	22016529	PRI		CM994133	27/6/2001	M
Pelizaeus-Merzbacher disease	PLP1	Xq22	Proteolipid protein 1	120302	300401	Gly-Glu			246	246	Gly246Glu	NM_000533.5	737G>A	737GtoA | G246E		X	103789373	103789373	XLR				DM		0.924131	missense	Mimault	Proteolipoprotein gene analysis in 82 patients with sporadic Pelizaeus-Merzbacher Disease: duplications, the major cause of the disease, originate more frequently in male germ cells, but point mutations do not. The Clinical European Network on Brain Dysmyelinating Disease.	Am J Hum Genet	American journal of human genetics	65	360	1999	10417279		PRI		CM994134	27/6/2001	M
Pelizaeus-Merzbacher disease	PLP1	Xq22	Proteolipid protein 1	120302	300401	Ala-Thr			247	247	Ala247Thr	NM_000533.5	739G>A	739GtoA | A247T	rs886043504	X	103789375	103789375	XLR				DM		0.924131	missense	Yamamoto	A novel mutation (A246T) in exon 6 of the proteolipid protein gene associated with connatal Pelizaeus-Merzbacher disease.	Hum Mutat	Human mutation	14	182	1999	10425042		PRI		CM994357	2/11/2001	M	286873	Uncertain_significance
Pelizaeus-Merzbacher disease	PLP1	Xq22	Proteolipid protein 1	120302	300401	Met-Thr			1	1	Met1Thr	NM_000533.5	2T>C	2TtoC | M1T	rs864622194	X	103776997	103776997	XLR				DM		0.29	initiation	Mimault	Proteolipoprotein gene analysis in 82 patients with sporadic Pelizaeus-Merzbacher Disease: duplications, the major cause of the disease, originate more frequently in male germ cells, but point mutations do not. The Clinical European Network on Brain Dysmyelinating Disease.	Am J Hum Genet	American journal of human genetics	65	360	1999	10417279		PRI		CM994586	5/3/2003	M	219649	Pathogenic
Pelizaeus-Merzbacher disease	PLP1	Xq22	Proteolipid protein 1	120302	300401						insertion >1.2Mb incl entire gene	NM_000533.5							XLR				DM			gross	Woodward	X inactivation phenotype in carriers of Pelizaeus-Merzbacher disease: skewed in carriers of a duplication and random in carriers of point mutations.	Eur J Hum Genet	European journal of human genetics : EJHG	8	449	2000	10878666		PRI		CN005613	8/7/2019	N
Pelizaeus-Merzbacher disease	PLP1	Xq22	Proteolipid protein 1	120302	300401						insertion <0.6Mb incl entire gene	NM_000533.5							XLR				DM			gross	Woodward	X inactivation phenotype in carriers of Pelizaeus-Merzbacher disease: skewed in carriers of a duplication and random in carriers of point mutations.	Eur J Hum Genet	European journal of human genetics : EJHG	8	449	2000	10878666		PRI		CN005614	8/7/2019	N
Pelizaeus-Merzbacher disease	PLP1	Xq22	Proteolipid protein 1	120302	300401						insertion entire gene	NM_000533.5							XLR				DM			gross	Inoue	Compensating for central nervous system dysmyelination: females with a proteolipid protein gene duplication and sustained clinical improvement.	Ann Neurol	Annals of neurology	50	747	2001	11761472		PRI		CN016319	8/7/2019	N
Pelizaeus-Merzbacher disease	PLP1	Xq22	Proteolipid protein 1	120302	300401						insertion ~600 kb incl. entire gene	NM_000533.5							XLR				DM			gross	Woodward	Complex chromosomal rearrangement and associated counseling issues in a family with Pelizaeus-Merzbacher disease.	Am J Med Genet	American journal of medical genetics	118A	15	2003	12605435		PRI		CN035399	8/5/2003	N
Pelizaeus-Merzbacher disease	PLP1	Xq22	Proteolipid protein 1	120302	300401						insertion four copies of gene (quintuplic.)	NM_000533.5							XLR				DM			gross	Wolf	Three or more copies of the proteolipid protein gene PLP1 cause severe Pelizaeus-Merzbacher disease.	Brain	Brain : a journal of neurology	128	743	2005	15689360		PRI		CN052779	10/5/2005	N
Pelizaeus-Merzbacher disease	PLP1	Xq22	Proteolipid protein 1	120302	300401						insertion entire gene (triplication)	NM_000533.5							XLR				DM			gross	Wolf	Three or more copies of the proteolipid protein gene PLP1 cause severe Pelizaeus-Merzbacher disease.	Brain	Brain : a journal of neurology	128	743	2005	15689360		PRI		CN052780	10/5/2005	N
Pelizaeus-Merzbacher disease	PLP1	Xq22	Proteolipid protein 1	120302	300401						insertion 59, 100 kb-4.6 Mb incl. entire gene	NM_000533.5							XLR				DM			gross	Woodward	Heterogeneous duplications in patients with Pelizaeus-Merzbacher disease suggest a mechanism of coupled homologous and nonhomologous recombination.	Am J Hum Genet	American journal of human genetics	77	966	2005	16380909		PRI	Duplications shown in fig. 1	CN054615	23/11/2005	N
Leukodystrophy, hypomyelinating	PLP1	Xq22	Proteolipid protein 1	120302	300401						insertion one copy+one partial (triplication)	NM_000533.5							XLR				DM			gross	Combes	PLP1 and GPM6B intragenic copy number analysis by MAPH in 262 patients with hypomyelinating leukodystrophies: Identification of one partial triplication and two partial deletions of PLP1.	Neurogenetics	Neurogenetics	7	31	2006	16416265		PRI	2 whole copies, one partial	CN067313	12/6/2007	N
Pelizaeus-Merzbacher disease	PLP1	Xq22	Proteolipid protein 1	120302	300401						insertion ~190 kb incl. entire gene	NM_000533.5							XLR				DM			gross	Lee	A DNA replication mechanism for generating nonrecurrent rearrangements associated with genomic disorders.	Cell	Cell	131	1235	2007	18160035		PRI		CN078730	28/8/2013	N
Pelizaeus-Merzbacher disease	PLP1	Xq22	Proteolipid protein 1	120302	300401						insertion ~400 kb incl. entire gene	NM_000533.5							XLR				DM			gross	Lee	A DNA replication mechanism for generating nonrecurrent rearrangements associated with genomic disorders.	Cell	Cell	131	1235	2007	18160035		PRI		CN078731	28/8/2013	N
Pelizaeus-Merzbacher disease	PLP1	Xq22	Proteolipid protein 1	120302	300401						insertion ~1 Mb incl. entire gene	NM_000533.5							XLR				DM			gross	Lee	A DNA replication mechanism for generating nonrecurrent rearrangements associated with genomic disorders.	Cell	Cell	131	1235	2007	18160035		PRI		CN078732	28/8/2013	N
Pelizaeus-Merzbacher disease	PLP1	Xq22	Proteolipid protein 1	120302	300401						insertion ~7.3 Mb incl. entire gene	NM_000533.5							XLR				DM			gross	Lee	A DNA replication mechanism for generating nonrecurrent rearrangements associated with genomic disorders.	Cell	Cell	131	1235	2007	18160035		PRI		CN078733	28/8/2013	N
Pelizaeus-Merzbacher disease	PLP1	Xq22	Proteolipid protein 1	120302	300401						insertion 167-195 kb incl. entire gene	NM_000533.5							XLR				DM			gross	Regis	Genotype-phenotype correlation in five Pelizaeus-Merzbacher disease patients with PLP1 gene duplications.	Clin Genet	Clinical genetics	73	279	2008	18190592		PRI		CN081124	9/3/2008	N
Pelizaeus-Merzbacher disease	PLP1	Xq22	Proteolipid protein 1	120302	300401						insertion 259-348 kb incl. entire gene	NM_000533.5							XLR				DM			gross	Regis	Genotype-phenotype correlation in five Pelizaeus-Merzbacher disease patients with PLP1 gene duplications.	Clin Genet	Clinical genetics	73	279	2008	18190592		PRI	Confirmed by PC <665>	CN081125	9/3/2008	N
Pelizaeus-Merzbacher disease	PLP1	Xq22	Proteolipid protein 1	120302	300401						insertion 427-567 kb incl. entire gene	NM_000533.5							XLR				DM			gross	Regis	Genotype-phenotype correlation in five Pelizaeus-Merzbacher disease patients with PLP1 gene duplications.	Clin Genet	Clinical genetics	73	279	2008	18190592		PRI	Confirmed by PC <665>	CN081126	9/3/2008	N
Pelizaeus-Merzbacher disease	PLP1	Xq22	Proteolipid protein 1	120302	300401						insertion 580-700 kb incl. entire gene	NM_000533.5							XLR				DM			gross	Regis	Genotype-phenotype correlation in five Pelizaeus-Merzbacher disease patients with PLP1 gene duplications.	Clin Genet	Clinical genetics	73	279	2008	18190592		PRI		CN081127	9/3/2008	N
Pelizaeus-Merzbacher disease	PLP1	Xq22	Proteolipid protein 1	120302	300401						insertion 374kb, entire gene	NM_000533.5							XLR				DM			gross	Shimojima	Comprehensive genetic analyses of PLP1 in patients with Pelizaeus-Merzbacher disease applied by array-CGH and fiber-FISH analyses identified new mutations and variable sizes of duplications.	Brain Dev	Brain & development	32	171	2010	19328639		PRI		CN102494	29/4/2010	N
Pelizaeus-Merzbacher disease	PLP1	Xq22	Proteolipid protein 1	120302	300401						insertion 461 kb, entire gene	NM_000533.5							XLR				DM			gross	Shimojima	Comprehensive genetic analyses of PLP1 in patients with Pelizaeus-Merzbacher disease applied by array-CGH and fiber-FISH analyses identified new mutations and variable sizes of duplications.	Brain Dev	Brain & development	32	171	2010	19328639		PRI		CN102495	29/4/2010	N
Pelizaeus-Merzbacher disease	PLP1	Xq22	Proteolipid protein 1	120302	300401						insertion 676 kb, entire gene	NM_000533.5							XLR				DM			gross	Shimojima	Comprehensive genetic analyses of PLP1 in patients with Pelizaeus-Merzbacher disease applied by array-CGH and fiber-FISH analyses identified new mutations and variable sizes of duplications.	Brain Dev	Brain & development	32	171	2010	19328639		PRI		CN102496	29/4/2010	N
Pelizaeus-Merzbacher disease	PLP1	Xq22	Proteolipid protein 1	120302	300401						insertion 858 kb, entire gene	NM_000533.5							XLR				DM			gross	Shimojima	Comprehensive genetic analyses of PLP1 in patients with Pelizaeus-Merzbacher disease applied by array-CGH and fiber-FISH analyses identified new mutations and variable sizes of duplications.	Brain Dev	Brain & development	32	171	2010	19328639		PRI		CN102497	29/4/2010	N
Pelizaeus-Merzbacher disease	PLP1	Xq22	Proteolipid protein 1	120302	300401						insertion 951 kb, entire gene	NM_000533.5							XLR				DM			gross	Shimojima	Comprehensive genetic analyses of PLP1 in patients with Pelizaeus-Merzbacher disease applied by array-CGH and fiber-FISH analyses identified new mutations and variable sizes of duplications.	Brain Dev	Brain & development	32	171	2010	19328639		PRI		CN102498	29/4/2010	N
Intellectual disability & neurological problems	PLP1	Xq22	Proteolipid protein 1	120302	300401						insertion 5.5Mb incl entire gene & 59 others	NM_000533.5							XLR				DM			gross	Willemsen	Interpretation of clinical relevance of X-chromosome copy number variations identified in a large cohort of individuals with cognitive disorders and/or congenital anomalies.	Eur J Med Genet	European journal of medical genetics	55	586	2012	22796527		PRI	chrX:99.78_105.33	CN1210034	9/11/2012	N
Pelizaeus-Merzbacher disease	PLP1	Xq22	Proteolipid protein 1	120302	300401						insertion 320kb incl entire gene & 7 others	NM_000533.5							XLR				DM			gross	Kitsiou-Tzeli	Familial Pelizaeus-Merzbacher disease caused by a 320.6-kb Xq22.2 duplication and the pathological findings of a male fetus.	Birth Defects Res A Clin Mol Teratol	Birth defects research. Part A, Clinical and molecular teratology	94	494	2012	22511562		PRI	chrX:102,641,391_102,961,998 (hg18)	CN1213063	4/7/2013	N
Pelizaeus-Merzbacher disease	PLP1	Xq22	Proteolipid protein 1	120302	300401						insertion 11.08Mb incl entire gene & 55.6kb	NM_000533.5							XLR				DM			gross	Carvalho	Evidence for disease penetrance relating to CNV size: Pelizaeus-Merzbacher disease and manifesting carriers with a familial 11 Mb duplication at Xq22.	Clin Genet	Clinical genetics	81	532	2012	21623770		PRI	chrX:102,251,730_113,341,669 & 102,043,198_102,098,823	CN123375	10/5/2012	N
Pelizaeus-Merzbacher disease	PLP1	Xq22	Proteolipid protein 1	120302	300401						insertion 16,208bp incl ex. 1-3	NM_000533.5							XLR				DM			gross	Shimojima	Reduced PLP1 expression in induced pluripotent stem cells derived from a Pelizaeus-Merzbacher disease patient with a partial PLP1 duplication.	J Hum Genet	Journal of human genetics	57	580	2012	22695888		PRI	ChrX:102,912,361_102,928,360 ?	CN128729	2/10/2012	N
Pelizaeus-Merzbacher disease	PLP1	Xq22	Proteolipid protein 1	120302	300401						insertion 636,851bp incl entire gene	NM_000533.5							XLR				DM			gross	Shimojima	Reduced PLP1 expression in induced pluripotent stem cells derived from a Pelizaeus-Merzbacher disease patient with a partial PLP1 duplication.	J Hum Genet	Journal of human genetics	57	580	2012	22695888		PRI	ChrX:102,519,000_103,155,851	CN128730	2/10/2012	N
Pelizaeus-Merzbacher disease	PLP1	Xq22	Proteolipid protein 1	120302	300401						insertion 1193 kb, entire gene	NM_000533.5							XLR				DM			gross	Mart铆nez-Montero	PLP1 gene analysis in 88 patients with leukodystrophy.	Clin Genet	Clinical genetics	84	566	2013	23347225		PRI	chrX:102159731_103353105dup (hg19)	CN1311162	18/11/2013	N
Pelizaeus-Merzbacher disease	PLP1	Xq22	Proteolipid protein 1	120302	300401						insertion 182 kb, entire gene	NM_000533.5							XLR				DM			gross	Mart铆nez-Montero	PLP1 gene analysis in 88 patients with leukodystrophy.	Clin Genet	Clinical genetics	84	566	2013	23347225		PRI	chrX:102895728_103077302dup (hg19)	CN1311163	18/11/2013	N
Pelizaeus-Merzbacher disease	PLP1	Xq22	Proteolipid protein 1	120302	300401						insertion 5170 kb, entire gene	NM_000533.5							XLR				DM			gross	Mart铆nez-Montero	PLP1 gene analysis in 88 patients with leukodystrophy.	Clin Genet	Clinical genetics	84	566	2013	23347225		PRI	chrX:102039646_107209818dup (hg19)	CN1311164	18/11/2013	N
Pelizaeus-Merzbacher disease	PLP1	Xq22	Proteolipid protein 1	120302	300401						insertion entire gene [triplication]	NM_000533.5							XLR				DM			gross	Laukka	Neuroradiologic correlates of clinical disability and progression in the X-linked leukodystrophy Pelizaeus-Merzbacher disease.	J Neurol Sci	Journal of the neurological sciences	335	75	2013	24139698		PRI		CN1312264	19/12/2013	N
Pelizaeus-Merzbacher disease	PLP1	Xq22	Proteolipid protein 1	120302	300401						insertion 438kb incl entire gene	NM_000533.5							XLR				DM			gross	Bilir	High frequency of GJA12/GJC2 mutations in Turkish patients with Pelizaeus-Merzbacher disease.	Clin Genet	Clinical genetics	83	66	2013	22283455		PRI		CN134579	29/5/2013	N
Pelizaeus-Merzbacher disease	PLP1	Xq22	Proteolipid protein 1	120302	300401						insertion 700kb incl entire gene	NM_000533.5							XLR				DM			gross	Bilir	High frequency of GJA12/GJC2 mutations in Turkish patients with Pelizaeus-Merzbacher disease.	Clin Genet	Clinical genetics	83	66	2013	22283455		PRI		CN134580	29/5/2013	N
Pelizaeus-Merzbacher disease	PLP1	Xq22	Proteolipid protein 1	120302	300401						insertion 640kb incl entire gene	NM_000533.5							XLR				DM			gross	Bilir	High frequency of GJA12/GJC2 mutations in Turkish patients with Pelizaeus-Merzbacher disease.	Clin Genet	Clinical genetics	83	66	2013	22283455		PRI		CN134581	29/5/2013	N
Pelizaeus-Merzbacher disease	PLP1	Xq22	Proteolipid protein 1	120302	300401						insertion 795kb incl entire gene	NM_000533.5							XLR				DM			gross	Bilir	High frequency of GJA12/GJC2 mutations in Turkish patients with Pelizaeus-Merzbacher disease.	Clin Genet	Clinical genetics	83	66	2013	22283455		PRI		CN134582	29/5/2013	N
Pelizaeus-Merzbacher disease	PLP1	Xq22	Proteolipid protein 1	120302	300401						insertion 436 kb incl. entire gene + 3 others	NM_000533.5							XLR				DM			gross	Najafi	Familial Case of Pelizaeus-Merzbacher Disorder Detected by Oligoarray Comparative Genomic Hybridization: Genotype-to-Phenotype Diagnosis.	Case Rep Genet	Case reports in genetics	2017	2706098	2017	28133555		PRI	Oligoarray CGH - ChrX:102731413-103167741dup.	CN170660	23/1/2017	N
Pelizaeus-Merzbacher disease	PLP1	Xq22	Proteolipid protein 1	120302	300401						insertion 550 kb incl. entire gene & 10 others	NM_000533.5							XLR				DM			gross	Zhang	Efficient CNV breakpoint analysis reveals unexpected structural complexity and correlation of dosage-sensitive genes with clinical severity in genomic disorders.	Hum Mol Genet	Human molecular genetics	26	1927	2017	28334874		PRI	Breakpoint junction sequence in Table S3 (online).	CN175350	9/5/2017	N
Pelizaeus-Merzbacher disease	PLP1	Xq22	Proteolipid protein 1	120302	300401						insertion 608 kb incl. entire gene & 11 others	NM_000533.5							XLR				DM			gross	Zhang	Efficient CNV breakpoint analysis reveals unexpected structural complexity and correlation of dosage-sensitive genes with clinical severity in genomic disorders.	Hum Mol Genet	Human molecular genetics	26	1927	2017	28334874		PRI	Breakpoint junction sequence in Table S3 (online).	CN175352	9/5/2017	N
Pelizaeus-Merzbacher disease	PLP1	Xq22	Proteolipid protein 1	120302	300401						insertion 562 kb incl. entire gene & 13 others	NM_000533.5							XLR				DM			gross	Zhang	Efficient CNV breakpoint analysis reveals unexpected structural complexity and correlation of dosage-sensitive genes with clinical severity in genomic disorders.	Hum Mol Genet	Human molecular genetics	26	1927	2017	28334874		PRI	Breakpoint junction sequence in Table S3 (online).	CN175353	9/5/2017	N
Pelizaeus-Merzbacher disease	PLP1	Xq22	Proteolipid protein 1	120302	300401						insertion 4610 kb incl. entire gene + IL1RAPL2 & 66 others	NM_000533.5							XLR				DM			gross	Zhang	Efficient CNV breakpoint analysis reveals unexpected structural complexity and correlation of dosage-sensitive genes with clinical severity in genomic disorders.	Hum Mol Genet	Human molecular genetics	26	1927	2017	28334874		PRI	Breakpoint junction sequence in Table S3 (online).	CN175354	9/5/2017	N
Pelizaeus-Merzbacher disease	PLP1	Xq22	Proteolipid protein 1	120302	300401						insertion 183 kb incl. entire gene & 4 others	NM_000533.5							XLR				DM			gross	Zhang	Efficient CNV breakpoint analysis reveals unexpected structural complexity and correlation of dosage-sensitive genes with clinical severity in genomic disorders.	Hum Mol Genet	Human molecular genetics	26	1927	2017	28334874		PRI	Breakpoint junction sequence in Table S3 (online).	CN175355	9/5/2017	N
Pelizaeus-Merzbacher disease	PLP1	Xq22	Proteolipid protein 1	120302	300401						insertion 5883 kb incl. entire gene + IL1RAPL2 & 46 others	NM_000533.5							XLR				DM			gross	Zhang	Efficient CNV breakpoint analysis reveals unexpected structural complexity and correlation of dosage-sensitive genes with clinical severity in genomic disorders.	Hum Mol Genet	Human molecular genetics	26	1927	2017	28334874		PRI	Breakpoint junction sequence in Table S3 (online).	CN175356	9/5/2017	N
Pelizaeus-Merzbacher disease	PLP1	Xq22	Proteolipid protein 1	120302	300401						insertion 937 kb incl. entire gene & 17 others	NM_000533.5							XLR				DM			gross	Zhang	Efficient CNV breakpoint analysis reveals unexpected structural complexity and correlation of dosage-sensitive genes with clinical severity in genomic disorders.	Hum Mol Genet	Human molecular genetics	26	1927	2017	28334874		PRI	Breakpoint junction sequence in Table S3 (online).	CN175357	9/5/2017	N
Pelizaeus-Merzbacher disease	PLP1	Xq22	Proteolipid protein 1	120302	300401						insertion 422 kb incl. entire gene & 7 others	NM_000533.5							XLR				DM			gross	Zhang	Efficient CNV breakpoint analysis reveals unexpected structural complexity and correlation of dosage-sensitive genes with clinical severity in genomic disorders.	Hum Mol Genet	Human molecular genetics	26	1927	2017	28334874		PRI	Breakpoint junction sequence in Table S3 (online).	CN175358	9/5/2017	N
Pelizaeus-Merzbacher disease	PLP1	Xq22	Proteolipid protein 1	120302	300401						insertion 560 kb incl. entire gene & 11 others	NM_000533.5							XLR				DM			gross	Zhang	Efficient CNV breakpoint analysis reveals unexpected structural complexity and correlation of dosage-sensitive genes with clinical severity in genomic disorders.	Hum Mol Genet	Human molecular genetics	26	1927	2017	28334874		PRI	Breakpoint junction sequence in Table S3 (online).	CN175359	9/5/2017	N
Pelizaeus-Merzbacher disease	PLP1	Xq22	Proteolipid protein 1	120302	300401						insertion 841 kb incl. entire gene & 19 others	NM_000533.5							XLR				DM			gross	Zhang	Efficient CNV breakpoint analysis reveals unexpected structural complexity and correlation of dosage-sensitive genes with clinical severity in genomic disorders.	Hum Mol Genet	Human molecular genetics	26	1927	2017	28334874		PRI	Breakpoint junction sequence in Table S3 (online).	CN175360	9/5/2017	N
Pelizaeus-Merzbacher disease	PLP1	Xq22	Proteolipid protein 1	120302	300401						insertion 1823 kb incl. entire gene & 28 others	NM_000533.5							XLR				DM			gross	Zhang	Efficient CNV breakpoint analysis reveals unexpected structural complexity and correlation of dosage-sensitive genes with clinical severity in genomic disorders.	Hum Mol Genet	Human molecular genetics	26	1927	2017	28334874		PRI	Breakpoint junction sequence in Table S3 (online).	CN175361	9/5/2017	N
Pelizaeus-Merzbacher disease	PLP1	Xq22	Proteolipid protein 1	120302	300401						insertion 1387 kb incl. entire gene & 25 others	NM_000533.5							XLR				DM			gross	Zhang	Efficient CNV breakpoint analysis reveals unexpected structural complexity and correlation of dosage-sensitive genes with clinical severity in genomic disorders.	Hum Mol Genet	Human molecular genetics	26	1927	2017	28334874		PRI	Breakpoint junction sequence in Table S3 (online).	CN175362	9/5/2017	N
Pelizaeus-Merzbacher disease	PLP1	Xq22	Proteolipid protein 1	120302	300401						insertion 165 kb incl. entire gene & 4 others	NM_000533.5							XLR				DM			gross	Zhang	Efficient CNV breakpoint analysis reveals unexpected structural complexity and correlation of dosage-sensitive genes with clinical severity in genomic disorders.	Hum Mol Genet	Human molecular genetics	26	1927	2017	28334874		PRI	Breakpoint junction sequence in Table S3 (online).	CN175363	9/5/2017	N
Pelizaeus-Merzbacher disease	PLP1	Xq22	Proteolipid protein 1	120302	300401						insertion 282 kb incl. entire gene & 6 others	NM_000533.5							XLR				DM			gross	Zhang	Efficient CNV breakpoint analysis reveals unexpected structural complexity and correlation of dosage-sensitive genes with clinical severity in genomic disorders.	Hum Mol Genet	Human molecular genetics	26	1927	2017	28334874		PRI	Breakpoint junction sequence in Table S3 (online).	CN175364	9/5/2017	N
Pelizaeus-Merzbacher disease	PLP1	Xq22	Proteolipid protein 1	120302	300401						insertion 581 kb incl. entire gene & 11 others	NM_000533.5							XLR				DM			gross	Zhang	Efficient CNV breakpoint analysis reveals unexpected structural complexity and correlation of dosage-sensitive genes with clinical severity in genomic disorders.	Hum Mol Genet	Human molecular genetics	26	1927	2017	28334874		PRI	Breakpoint junction sequence in Table S3 (online).	CN175365	9/5/2017	N
Pelizaeus-Merzbacher disease	PLP1	Xq22	Proteolipid protein 1	120302	300401						insertion 673 kb incl. entire gene & 12 others	NM_000533.5							XLR				DM			gross	Zhang	Efficient CNV breakpoint analysis reveals unexpected structural complexity and correlation of dosage-sensitive genes with clinical severity in genomic disorders.	Hum Mol Genet	Human molecular genetics	26	1927	2017	28334874		PRI	Breakpoint junction sequence in Table S3 (online).	CN175366	9/5/2017	N
Pelizaeus-Merzbacher disease	PLP1	Xq22	Proteolipid protein 1	120302	300401						insertion 120 kb incl. entire gene & 3 others	NM_000533.5							XLR				DM			gross	Zhang	Efficient CNV breakpoint analysis reveals unexpected structural complexity and correlation of dosage-sensitive genes with clinical severity in genomic disorders.	Hum Mol Genet	Human molecular genetics	26	1927	2017	28334874		PRI	Breakpoint junction sequence in Table S3 (online).	CN175367	9/5/2017	N
Pelizaeus-Merzbacher disease	PLP1	Xq22	Proteolipid protein 1	120302	300401						insertion 552 kb incl. entire gene & 10 others	NM_000533.5							XLR				DM			gross	Zhang	Efficient CNV breakpoint analysis reveals unexpected structural complexity and correlation of dosage-sensitive genes with clinical severity in genomic disorders.	Hum Mol Genet	Human molecular genetics	26	1927	2017	28334874		PRI	Breakpoint junction sequence in Table S3 (online).	CN175368	9/5/2017	N
Pelizaeus-Merzbacher disease	PLP1	Xq22	Proteolipid protein 1	120302	300401						insertion 33.5 Mb incl. ent. gene + IL1RAPL2 & 135 others	NM_000533.5							XLR				DM			gross	Zhang	Efficient CNV breakpoint analysis reveals unexpected structural complexity and correlation of dosage-sensitive genes with clinical severity in genomic disorders.	Hum Mol Genet	Human molecular genetics	26	1927	2017	28334874		PRI	Breakpoint junction sequence in Table S3 (online).	CN175369	9/5/2017	N
Pelizaeus-Merzbacher disease	PLP1	Xq22	Proteolipid protein 1	120302	300401						insertion 981 kb incl. entire gene & 17 others	NM_000533.5							XLR				DM			gross	Zhang	Efficient CNV breakpoint analysis reveals unexpected structural complexity and correlation of dosage-sensitive genes with clinical severity in genomic disorders.	Hum Mol Genet	Human molecular genetics	26	1927	2017	28334874		PRI	Breakpoint junction sequence in Table S3 (online).	CN175370	9/5/2017	N
Pelizaeus-Merzbacher disease	PLP1	Xq22	Proteolipid protein 1	120302	300401						insertion 799 kb incl. entire gene & 16 others	NM_000533.5							XLR				DM			gross	Zhang	Efficient CNV breakpoint analysis reveals unexpected structural complexity and correlation of dosage-sensitive genes with clinical severity in genomic disorders.	Hum Mol Genet	Human molecular genetics	26	1927	2017	28334874		PRI	Breakpoint junction sequence in Table S3 (online).	CN175371	9/5/2017	N
Pelizaeus-Merzbacher disease	PLP1	Xq22	Proteolipid protein 1	120302	300401						insertion 315 kb incl. entire gene & 6 others	NM_000533.5							XLR				DM			gross	Zhang	Efficient CNV breakpoint analysis reveals unexpected structural complexity and correlation of dosage-sensitive genes with clinical severity in genomic disorders.	Hum Mol Genet	Human molecular genetics	26	1927	2017	28334874		PRI	Breakpoint junction sequence in Table S3 (online).	CN175372	9/5/2017	N
Pelizaeus-Merzbacher disease	PLP1	Xq22	Proteolipid protein 1	120302	300401						insertion 1176 kb incl. entire gene & 17 others	NM_000533.5							XLR				DM			gross	Zhang	Efficient CNV breakpoint analysis reveals unexpected structural complexity and correlation of dosage-sensitive genes with clinical severity in genomic disorders.	Hum Mol Genet	Human molecular genetics	26	1927	2017	28334874		PRI	Breakpoint junction sequence in Table S3 (online).	CN175373	9/5/2017	N
Pelizaeus-Merzbacher disease	PLP1	Xq22	Proteolipid protein 1	120302	300401						insertion 459 kb incl. entire gene & 8 others	NM_000533.5							XLR				DM			gross	Zhang	Efficient CNV breakpoint analysis reveals unexpected structural complexity and correlation of dosage-sensitive genes with clinical severity in genomic disorders.	Hum Mol Genet	Human molecular genetics	26	1927	2017	28334874		PRI	Breakpoint junction sequence in Table S3 (online).	CN175374	9/5/2017	N
Pelizaeus-Merzbacher disease	PLP1	Xq22	Proteolipid protein 1	120302	300401						insertion 321 kb incl. entire gene & 7 others	NM_000533.5							XLR				DM			gross	Zhang	Efficient CNV breakpoint analysis reveals unexpected structural complexity and correlation of dosage-sensitive genes with clinical severity in genomic disorders.	Hum Mol Genet	Human molecular genetics	26	1927	2017	28334874		PRI	Breakpoint junction sequence in Table S3 (online).	CN175375	9/5/2017	N
Pelizaeus-Merzbacher disease	PLP1	Xq22	Proteolipid protein 1	120302	300401						insertion 524 kb incl. entire gene & 8 others	NM_000533.5							XLR				DM			gross	Zhang	Efficient CNV breakpoint analysis reveals unexpected structural complexity and correlation of dosage-sensitive genes with clinical severity in genomic disorders.	Hum Mol Genet	Human molecular genetics	26	1927	2017	28334874		PRI	Breakpoint junction sequence in Table S3 (online).	CN175376	9/5/2017	N
Pelizaeus-Merzbacher disease	PLP1	Xq22	Proteolipid protein 1	120302	300401						insertion 248 kb incl. entire gene & 5 others	NM_000533.5							XLR				DM			gross	Zhang	Efficient CNV breakpoint analysis reveals unexpected structural complexity and correlation of dosage-sensitive genes with clinical severity in genomic disorders.	Hum Mol Genet	Human molecular genetics	26	1927	2017	28334874		PRI	Breakpoint junction sequence in Table S3 (online).	CN175377	9/5/2017	N
Pelizaeus-Merzbacher disease	PLP1	Xq22	Proteolipid protein 1	120302	300401						insertion 379 kb incl. entire gene & 7 others	NM_000533.5							XLR				DM			gross	Zhang	Efficient CNV breakpoint analysis reveals unexpected structural complexity and correlation of dosage-sensitive genes with clinical severity in genomic disorders.	Hum Mol Genet	Human molecular genetics	26	1927	2017	28334874		PRI	Breakpoint junction sequence in Table S3 (online).	CN175378	9/5/2017	N
Intellectual disability/developmental delay	PLP1	Xq22	Proteolipid protein 1	120302	300401						insertion 1.113 Mb incl. entire gene	NM_000533.5							XLR				DM			gross	Hu	[Application of single nucleotide polymorphism microarray in clinical diagnosis of intellectual disability or retardation].	Zhejiang Da Xue Xue Bao Yi Xue Ban	Zhejiang da xue xue bao. Yi xue ban = Journal of Zhejiang University. Medical sciences.	48	420	2019	31901047		PRI	SNParray - Xq22.1q22.2(102465091_103577991)脳2 (hg19).	CN1934630	13/1/2022	N
Cognitive impairment, micrognathia, hypotonia & gastrointestinal symptoms	PLP1	Xq22	Proteolipid protein 1	120302	300401						insertion 6.7 Mb incl. entire gene, MID2 & 32 other genes	NM_000533.5							XLR				DM			gross	Chanchani	A male infant with Xq22.2q22.3 duplication containing PLP1 and MID2.	Mol Genet Genomic Med	Molecular genetics and genomic medicine	8		2020	31951325		PRI	Array chrX:(102,890,822-109,572,085)x2 (hg19)	CN203984	6/4/2020	N
Pelizaeus-Merzbacher disease	PLP1	Xq22	Proteolipid protein 1	120302	300401						insertion 320.8 kb incl. entire gene	NM_000533.5							XLR				DM			gross	Uchiyama	Efficient detection of copy-number variations using exome data: Batch- and sex-based analyses.	Hum Mutat	Human mutation	42	50	2021	33131168		PRI		CN210077	20/1/2021	N
Hypomyelinating leukodystrophy	PLP1	Xq22	Proteolipid protein 1	120302	300401						insertion incl. entire gene	NM_000533.5							XLR				DM			gross	Di Bella	Hypomyelinating leukodystrophies in adults: Clinical and genetic features.	Eur J Neurol	European journal of neurology : the official journal of the European Federation of Neurological Societies	28	934	2021	33190326		PRI	chrX:g.(?_100652779)_(103047547_?)dup	CN210423	15/3/2021	N
Neurodevelopmental disorder	PLP1	Xq22	Proteolipid protein 1	120302	300401						insertion 0.57 Mb incl. entire gene + 6 others	NM_000533.5							XLR				DM			gross	Zhai	Incorporation of exome-based CNV analysis makes trio-WES a more powerful tool for clinical diagnosis in neurodevelopmental disorders: A retrospective study.	Hum Mutat	Human mutation	42	990	2021	34015165		PRI	WES - chrX:102508548-103080719dup (hg19). Clinical details in supplementary tables.	CN2111257	5/8/2021	N
Pelizaeus-Merzbacher disease	PLP1	Xq22	Proteolipid protein 1	120302	300401						insertion entire gene	NM_000533.5							XLR				DM			gross	Kaur	Clinical and genetic spectrum of 104 Indian families with central nervous system white matter abnormalities.	Clin Genet	Clinical genetics	100	542	2021	34302356		PRI	Multiple copies of the gene. See supplementary table S2	CN2118380	8/11/2021	N
Pelizaeus-Merzbacher disease	PLP1	Xq22	Proteolipid protein 1	120302	300401						insertion 10 Mb	NM_000533.5							XLR				DM			gross	Bertoli-Avella	Successful application of genome sequencing in a diagnostic setting: 1007 index cases from a clinically heterogeneous cohort.	Eur J Hum Genet	European journal of human genetics : EJHG	29	141	2021	32860008		PRI	ChrX:g.96607678_106835457dup	CN215598	2/6/2021	N
Pelizaeus-Merzbacher disease	PLP1	Xq22	Proteolipid protein 1	120302	300401						insertion entire gene	NM_000533.5							XLR				DM			gross	Inoue	A duplicated PLP gene causing Pelizaeus-Merzbacher disease detected by comparative multiplex PCR.	Am J Hum Genet	American journal of human genetics	59	32	1996	8659540	9367291	PRI		CN962978	1/4/2000	N
Pelizaeus-Merzbacher disease	PLP1	Xq22	Proteolipid protein 1	120302	300401						insertion entire gene	NM_000533.5							XLR				DM			gross	Sistermans	Duplication of the proteolipid protein gene is the major cause of Pelizaeus-Merzbacher disease.	Neurology	Neurology	50	1749	1998	9633722		PRI		CN984511	1/4/2000	N
Pelizaeus-Merzbacher disease	PLP1	Xq22	Proteolipid protein 1	120302	300401						insertion >500 kb, entire gene	NM_000533.5							XLR				DM			gross	Woodward	Pelizaeus-Merzbacher disease: identification of Xq22 proteolipid-protein duplications and characterization of breakpoints by interphase FISH.	Am J Hum Genet	American journal of human genetics	63	207	1998	9634530		PRI		CN984512	1/4/2000	N
Pelizaeus-Merzbacher disease	PLP1	Xq22	Proteolipid protein 1	120302	300401						insertion >800 kb, entire gene	NM_000533.5							XLR				DM			gross	Woodward	Pelizaeus-Merzbacher disease: identification of Xq22 proteolipid-protein duplications and characterization of breakpoints by interphase FISH.	Am J Hum Genet	American journal of human genetics	63	207	1998	9634530		PRI		CN984513	1/4/2000	N
Pelizaeus-Merzbacher disease	PLP1	Xq22	Proteolipid protein 1	120302	300401						insertion entire gene	NM_000533.5							XLR				DM			gross	Mimault	Proteolipoprotein gene analysis in 82 patients with sporadic Pelizaeus-Merzbacher Disease: duplications, the major cause of the disease, originate more frequently in male germ cells, but point mutations do not. The Clinical European Network on Brain Dysmyelinating Disease.	Am J Hum Genet	American journal of human genetics	65	360	1999	10417279		PRI		CN995058	27/6/2001	N
Pelizaeus-Merzbacher disease	PLP1	Xq22	Proteolipid protein 1	120302	300401						insertion entire gene	NM_000533.5							XLR				DM			gross	Inoue	Proteolipid protein gene duplications causing Pelizaeus-Merzbacher disease: molecular mechanism and phenotypic manifestations.	Ann Neurol	Annals of neurology	45	624	1999	10319885		PRI		CN995059	1/4/2000	N
Pelizaeus-Merzbacher disease	PLP1	Xq22	Proteolipid protein 1	120302	300401						>230 kb deletion + 30 bp inverted insertion	NM_000533.5							XLR				DM			gross	Inoue	Genomic rearrangements resulting in PLP1 deletion occur by nonhomologous end joining and cause different dysmyelinating phenotypes in males and females.	Am J Hum Genet	American journal of human genetics	71	838	2002	12297985		PRI		CP025173	19/12/2002	P
Pelizaeus-Merzbacher disease	PLP1	Xq22	Proteolipid protein 1	120302	300401						Three duplications of ~180 kb incl. entire gene	NM_000533.5							XLR				DM			gross	Lee	A DNA replication mechanism for generating nonrecurrent rearrangements associated with genomic disorders.	Cell	Cell	131	1235	2007	18160035		PRI		CP078734	28/8/2013	P
Pelizaeus-Merzbacher disease	PLP1	Xq22	Proteolipid protein 1	120302	300401						Five duplications of ~420 kb incl. entire gene	NM_000533.5							XLR				DM			gross	Lee	A DNA replication mechanism for generating nonrecurrent rearrangements associated with genomic disorders.	Cell	Cell	131	1235	2007	18160035		PRI		CP078735	28/8/2013	P
Pelizaeus-Merzbacher disease	PLP1	Xq22	Proteolipid protein 1	120302	300401						Four duplications of ~460 kb incl. entire gene	NM_000533.5							XLR				DM			gross	Lee	A DNA replication mechanism for generating nonrecurrent rearrangements associated with genomic disorders.	Cell	Cell	131	1235	2007	18160035		PRI		CP078736	28/8/2013	P
Pelizaeus-Merzbacher disease	PLP1	Xq22	Proteolipid protein 1	120302	300401						Four duplications of ~500 kb incl. entire gene	NM_000533.5							XLR				DM			gross	Lee	A DNA replication mechanism for generating nonrecurrent rearrangements associated with genomic disorders.	Cell	Cell	131	1235	2007	18160035		PRI		CP078737	28/8/2013	P
Pelizaeus-Merzbacher disease	PLP1	Xq22	Proteolipid protein 1	120302	300401						Four duplications of ~600 kb incl. entire gene	NM_000533.5							XLR				DM			gross	Lee	A DNA replication mechanism for generating nonrecurrent rearrangements associated with genomic disorders.	Cell	Cell	131	1235	2007	18160035		PRI		CP078738	28/8/2013	P
Pelizaeus-Merzbacher disease	PLP1	Xq22	Proteolipid protein 1	120302	300401						Four duplications of ~800 kb incl. entire gene	NM_000533.5							XLR				DM			gross	Lee	A DNA replication mechanism for generating nonrecurrent rearrangements associated with genomic disorders.	Cell	Cell	131	1235	2007	18160035		PRI		CP078739	28/8/2013	P
Pelizaeus-Merzbacher disease	PLP1	Xq22	Proteolipid protein 1	120302	300401						Six duplications of ~560 kb incl. entire gene	NM_000533.5							XLR				DM			gross	Lee	A DNA replication mechanism for generating nonrecurrent rearrangements associated with genomic disorders.	Cell	Cell	131	1235	2007	18160035		PRI		CP078740	28/8/2013	P
Pelizaeus-Merzbacher disease	PLP1	Xq22	Proteolipid protein 1	120302	300401						Six duplications of ~970 kb incl. entire gene	NM_000533.5							XLR				DM			gross	Lee	A DNA replication mechanism for generating nonrecurrent rearrangements associated with genomic disorders.	Cell	Cell	131	1235	2007	18160035		PRI		CP078741	28/8/2013	P
Pelizaeus-Merzbacher disease	PLP1	Xq22	Proteolipid protein 1	120302	300401						Six duplications of ~4 Mb incl. entire gene	NM_000533.5							XLR				DM			gross	Lee	A DNA replication mechanism for generating nonrecurrent rearrangements associated with genomic disorders.	Cell	Cell	131	1235	2007	18160035		PRI		CP078742	28/8/2013	P
Pelizaeus-Merzbacher disease	PLP1	Xq22	Proteolipid protein 1	120302	300401						Two duplications of ~580 kb incl. entire gene	NM_000533.5							XLR				DM			gross	Lee	A DNA replication mechanism for generating nonrecurrent rearrangements associated with genomic disorders.	Cell	Cell	131	1235	2007	18160035		PRI		CP078743	28/8/2013	P
Pelizaeus-Merzbacher disease	PLP1	Xq22	Proteolipid protein 1	120302	300401						Two duplications of ~660 kb incl. entire gene	NM_000533.5							XLR				DM			gross	Lee	A DNA replication mechanism for generating nonrecurrent rearrangements associated with genomic disorders.	Cell	Cell	131	1235	2007	18160035		PRI		CP078744	28/8/2013	P
Pelizaeus-Merzbacher disease	PLP1	Xq22	Proteolipid protein 1	120302	300401						Three duplications of >7.8 Mb incl. entire gene	NM_000533.5							XLR				DM			gross	Lee	A DNA replication mechanism for generating nonrecurrent rearrangements associated with genomic disorders.	Cell	Cell	131	1235	2007	18160035		PRI		CP078745	28/8/2013	P
Pelizaeus-Merzbacher disease	PLP1	Xq22	Proteolipid protein 1	120302	300401						Five duplications of ~430 kb, del. ~190 kb incl. entire gene	NM_000533.5							XLR				DM			gross	Lee	A DNA replication mechanism for generating nonrecurrent rearrangements associated with genomic disorders.	Cell	Cell	131	1235	2007	18160035		PRI		CP078746	28/8/2013	P
Pelizaeus-Merzbacher disease	PLP1	Xq22	Proteolipid protein 1	120302	300401						Unbalanced chrom. translocation incl dup. of entire gene	NM_000533.5							XLR				DM			gross	Yiu	Classic Pelizaeus-Merzbacher disease in a girl with an unbalanced chromosomal translocation and functional duplication of PLP1.	Mov Disord	Movement disorders : official journal of the Movement Disorder Society	24	2171	2009	19705472		PRI		CP098045	24/11/2009	P
Pelizaeus-Merzbacher disease	PLP1	Xq22	Proteolipid protein 1	120302	300401						Translocation t(X;22)(q22;q13)	NM_000533.5							XLR				DM			gross	Fonseca	PLP1 duplication at the breakpoint regions of an apparently balanced t(X;22) translocation causes Pelizaeus-Merzbacher disease in a girl.	Clin Genet	Clinical genetics	83	169	2013	22320281		PRI	Causes duplication of PLP1.	CP121216	15/2/2012	P
Pelizaeus-Merzbacher disease	PLP1	Xq22	Proteolipid protein 1	120302	300401						Duplication-inverted triplication-duplication	NM_000533.5							XLR				DM			gross	Shimojima	Pelizaeus-Merzbacher disease caused by a duplication-inverted triplication-duplication in chromosomal segments including the PLP1 region.	Eur J Med Genet	European journal of medical genetics	55	400	2012	22490426		PRI	DUP-TRP/INV-DUP	CP125501	29/6/2012	P
Pelizaeus-Merzbacher disease	PLP1	Xq22	Proteolipid protein 1	120302	300401						43 kb dup, 291 kb trip and 182 kb dup	NM_000533.5							XLR				DM			gross	Mart铆nez-Montero	PLP1 gene analysis in 88 patients with leukodystrophy.	Clin Genet	Clinical genetics	84	566	2013	23347225		PRI	(102716771_102760337)*2, (102882791_103174234)*3 and (103174264_103356460)*2 (hg19)	CP1311165	18/11/2013	P
Pelizaeus-Merzbacher disease	PLP1	Xq22	Proteolipid protein 1	120302	300401						40 kb dup, 16 kb del and 504 kb dup	NM_000533.5							XLR				DM			gross	Mart铆nez-Montero	PLP1 gene analysis in 88 patients with leukodystrophy.	Clin Genet	Clinical genetics	84	566	2013	23347225		PRI	(102768567_102809422)*2, (102809482_102825521)*0 and (102825581_103329714)*2 (hg19)	CP1311166	18/11/2013	P
Pelizaeus-Merzbacher disease	PLP1	Xq22	Proteolipid protein 1	120302	300401						204 kb dup and 576 kb dup	NM_000533.5							XLR				DM			gross	Mart铆nez-Montero	PLP1 gene analysis in 88 patients with leukodystrophy.	Clin Genet	Clinical genetics	84	566	2013	23347225		PRI	(102475034_102679203)*2 and (102728403_103305096)*2 (hg19)	CP1311167	18/11/2013	P
Pelizaeus-Merzbacher disease	PLP1	Xq22	Proteolipid protein 1	120302	300401						425 kb dup and 306 kb dup	NM_000533.5							XLR				DM			gross	Mart铆nez-Montero	PLP1 gene analysis in 88 patients with leukodystrophy.	Clin Genet	Clinical genetics	84	566	2013	23347225		PRI	(102696732_103122533)*2 and (103337497_103643310)*2 (hg19)	CP1311168	18/11/2013	P
Pelizaeus-Merzbacher disease	PLP1	Xq22	Proteolipid protein 1	120302	300401						700 kb dup, 82 kb trip, 419 kb dup, 67 kb dup and 68 kb dup	NM_000533.5							XLR				DM			gross	Mart铆nez-Montero	PLP1 gene analysis in 88 patients with leukodystrophy.	Clin Genet	Clinical genetics	84	566	2013	23347225		PRI		CP1311173	18/11/2013	P
Pelizaeus-Merzbacher disease	PLP1	Xq22	Proteolipid protein 1	120302	300401						c.697-54_711delinsTTTATTT	NM_000533.5							XLR				DM			gross	Wishnew	Umbilical cord blood transplantation to treat Pelizaeus-Merzbacher Disease in 2 young boys.	Pediatrics	Pediatrics	134	e1451	2014	25287453		PRI		CP1414489	22/5/2015	P
Pelizaeus-Merzbacher disease	PLP1	Xq22	Proteolipid protein 1	120302	300401						458 kb dupl, 78 kb inv. tripl., dupl.	NM_000533.5							XLR				DM			gross	Beck	Complex genomic rearrangements at the PLP1 locus include triplication and quadruplication.	PLoS Genet	PLoS genetics	11	e1005050	2015	25749076		PRI	DUP-TRP/INV-DUP rearrangement. Table 1/ Fig. 2	CP1516585	19/1/2017	P
Pelizaeus-Merzbacher disease	PLP1	Xq22	Proteolipid protein 1	120302	300401						381 kb dupl, 254 bp inv. tripl., dupl.	NM_000533.5							XLR				DM			gross	Beck	Complex genomic rearrangements at the PLP1 locus include triplication and quadruplication.	PLoS Genet	PLoS genetics	11	e1005050	2015	25749076		PRI	DUP-TRP/INV-DUP rearrangement. Table 1/ Fig. 2	CP1516586	19/1/2017	P
Pelizaeus-Merzbacher disease	PLP1	Xq22	Proteolipid protein 1	120302	300401						145 kb dupl, 25 kb inv. tripl., dupl.	NM_000533.5							XLR				DM			gross	Beck	Complex genomic rearrangements at the PLP1 locus include triplication and quadruplication.	PLoS Genet	PLoS genetics	11	e1005050	2015	25749076		PRI	DUP-TRP/INV-DUP rearrangement. Table 1/ Fig. 2	CP1516587	19/1/2017	P
Pelizaeus-Merzbacher disease	PLP1	Xq22	Proteolipid protein 1	120302	300401						601 kb dupl, 150 kb inv. tripl., dupl.	NM_000533.5							XLR				DM			gross	Beck	Complex genomic rearrangements at the PLP1 locus include triplication and quadruplication.	PLoS Genet	PLoS genetics	11	e1005050	2015	25749076		PRI	DUP-TRP/INV-DUP rearrangement. Table 1/ Fig. 2	CP1516588	19/1/2017	P
Pelizaeus-Merzbacher disease	PLP1	Xq22	Proteolipid protein 1	120302	300401						~1 Mb dupl, 219 kb inv. tripl., dupl.	NM_000533.5							XLR				DM			gross	Beck	Complex genomic rearrangements at the PLP1 locus include triplication and quadruplication.	PLoS Genet	PLoS genetics	11	e1005050	2015	25749076		PRI	DUP-TRP/INV-DUP rearrangement. Table 1/ Fig. 2	CP1516589	19/1/2017	P
Pelizaeus-Merzbacher disease	PLP1	Xq22	Proteolipid protein 1	120302	300401						520 kb dupl, 74 kb inv. tripl., dupl.	NM_000533.5							XLR				DM			gross	Beck	Complex genomic rearrangements at the PLP1 locus include triplication and quadruplication.	PLoS Genet	PLoS genetics	11	e1005050	2015	25749076		PRI	DUP-TRP/INV-DUP rearrangement. Table 1/ Fig. 2	CP1516590	19/1/2017	P
Pelizaeus-Merzbacher disease	PLP1	Xq22	Proteolipid protein 1	120302	300401						697 kb dupl, 575 kb inv. tripl., dupl.	NM_000533.5							XLR				DM			gross	Beck	Complex genomic rearrangements at the PLP1 locus include triplication and quadruplication.	PLoS Genet	PLoS genetics	11	e1005050	2015	25749076		PRI	DUP-TRP/INV-DUP rearrangement. Table 1/ Fig. 2	CP1516591	19/1/2017	P
Pelizaeus-Merzbacher disease	PLP1	Xq22	Proteolipid protein 1	120302	300401						531 kb dupl, 261 kb inv. tripl., dupl.	NM_000533.5							XLR				DM			gross	Beck	Complex genomic rearrangements at the PLP1 locus include triplication and quadruplication.	PLoS Genet	PLoS genetics	11	e1005050	2015	25749076		PRI	DUP-TRP/INV-DUP rearrangement. Table 1/ Fig. 2	CP1516592	19/1/2017	P
Pelizaeus-Merzbacher disease	PLP1	Xq22	Proteolipid protein 1	120302	300401						554 kb dupl, 376 kb inv. tripl., dupl.	NM_000533.5							XLR				DM			gross	Beck	Complex genomic rearrangements at the PLP1 locus include triplication and quadruplication.	PLoS Genet	PLoS genetics	11	e1005050	2015	25749076		PRI	DUP-TRP/INV-DUP rearrangement. Table 1/ Fig. 2	CP1516593	19/1/2017	P
Pelizaeus-Merzbacher disease	PLP1	Xq22	Proteolipid protein 1	120302	300401						682 kb dupl, 27 kb inv. tripl., dupl.	NM_000533.5							XLR				DM			gross	Beck	Complex genomic rearrangements at the PLP1 locus include triplication and quadruplication.	PLoS Genet	PLoS genetics	11	e1005050	2015	25749076		PRI	DUP-TRP/INV-DUP rearrangement. Table 1/ Fig. 2	CP1516594	19/1/2017	P
Pelizaeus-Merzbacher disease	PLP1	Xq22	Proteolipid protein 1	120302	300401						521 kb dupl, 205 kb inv. tripl., dupl.	NM_000533.5							XLR				DM			gross	Beck	Complex genomic rearrangements at the PLP1 locus include triplication and quadruplication.	PLoS Genet	PLoS genetics	11	e1005050	2015	25749076		PRI	DUP-TRP/INV-DUP rearrangement. Table 1/ Fig. 2	CP1516595	19/1/2017	P
Pelizaeus-Merzbacher disease	PLP1	Xq22	Proteolipid protein 1	120302	300401						439 kb dupl, 43 kb inv. tripl., dupl.	NM_000533.5							XLR				DM			gross	Beck	Complex genomic rearrangements at the PLP1 locus include triplication and quadruplication.	PLoS Genet	PLoS genetics	11	e1005050	2015	25749076		PRI	DUP-TRP/INV-DUP rearrangement. Table 1/ Fig. 2	CP1516596	19/1/2017	P
Pelizaeus-Merzbacher disease	PLP1	Xq22	Proteolipid protein 1	120302	300401						580 kb dupl., 135 kb inv. tripl., dupl.	NM_000533.5							XLR				DM			gross	Beck	Complex genomic rearrangements at the PLP1 locus include triplication and quadruplication.	PLoS Genet	PLoS genetics	11	e1005050	2015	25749076		PRI	DUP-TRP/INV-DUP rearrangement. Table 1/ Fig. 2	CP1516597	19/1/2017	P
Pelizaeus-Merzbacher disease	PLP1	Xq22	Proteolipid protein 1	120302	300401						796 kb dupl., 96 kb inv. tripl., dupl.	NM_000533.5							XLR				DM			gross	Beck	Complex genomic rearrangements at the PLP1 locus include triplication and quadruplication.	PLoS Genet	PLoS genetics	11	e1005050	2015	25749076		PRI	DUP-TRP/INV-DUP rearrangement. Table 1/ Fig. 2	CP1516598	19/1/2017	P
Pelizaeus-Merzbacher disease	PLP1	Xq22	Proteolipid protein 1	120302	300401						~3.9 Mb dupl., 143 kb inv. tripl., dupl.	NM_000533.5							XLR				DM			gross	Beck	Complex genomic rearrangements at the PLP1 locus include triplication and quadruplication.	PLoS Genet	PLoS genetics	11	e1005050	2015	25749076		PRI	DUP-TRP/INV-DUP rearrangement. Table 1/ Fig. 2	CP1516599	19/1/2017	P
Pelizaeus-Merzbacher disease	PLP1	Xq22	Proteolipid protein 1	120302	300401						380 kb dupl., 228 kb inv. tripl., dupl.	NM_000533.5							XLR				DM			gross	Beck	Complex genomic rearrangements at the PLP1 locus include triplication and quadruplication.	PLoS Genet	PLoS genetics	11	e1005050	2015	25749076		PRI	DUP-TRP/INV-DUP rearrangement. Table 1/ Fig. 2	CP1516600	19/1/2017	P
Pelizaeus-Merzbacher disease	PLP1	Xq22	Proteolipid protein 1	120302	300401						tripl., quadr., dupl.	NM_000533.5							XLR				DM			gross	Beck	Complex genomic rearrangements at the PLP1 locus include triplication and quadruplication.	PLoS Genet	PLoS genetics	11	e1005050	2015	25749076		PRI	Fig. 2 & 5. Patient P113. Non-contiguous duplication	CP1516601	19/1/2017	P
Pelizaeus-Merzbacher disease	PLP1	Xq22	Proteolipid protein 1	120302	300401						Dupl. entire gene & others, inserted into 1p36	NM_000533.5							XLR				DM			gross	Masliah-Planchon	Insertion of an extra copy of Xq22.2 into 1p36 results in functional duplication of the PLP1 gene in a girl with classical Pelizaeus-Merzbacher disease.	BMC Med Genet	BMC medical genetics	16	77	2015	26329556		PRI	Duplication at least 614 kb. Insertion at chr1:140,332 (hg19)	CP159517	23/9/2015	P
Pelizaeus-Merzbacher disease	PLP1	Xq22	Proteolipid protein 1	120302	300401						833 kb dupl. + 223 kb dupl. on chr10q26	NM_000533.5							XLR				DM			gross	Zhang	Efficient CNV breakpoint analysis reveals unexpected structural complexity and correlation of dosage-sensitive genes with clinical severity in genomic disorders.	Hum Mol Genet	Human molecular genetics	26	1927	2017	28334874		PRI	Breakpoint characteristics in Table S4 (online).	CP179807	3/8/2017	P
Pelizaeus-Merzbacher disease	PLP1	Xq22	Proteolipid protein 1	120302	300401						1448 kb dupl./tripl.	NM_000533.5							XLR				DM			gross	Zhang	Efficient CNV breakpoint analysis reveals unexpected structural complexity and correlation of dosage-sensitive genes with clinical severity in genomic disorders.	Hum Mol Genet	Human molecular genetics	26	1927	2017	28334874		PRI	Breakpoint characteristics in Table S4 (online).	CP179808	3/8/2017	P
Pelizaeus-Merzbacher disease	PLP1	Xq22	Proteolipid protein 1	120302	300401						676 kb dupl.	NM_000533.5							XLR				DM			gross	Zhang	Efficient CNV breakpoint analysis reveals unexpected structural complexity and correlation of dosage-sensitive genes with clinical severity in genomic disorders.	Hum Mol Genet	Human molecular genetics	26	1927	2017	28334874		PRI	Breakpoint characteristics in Table S4 (online).	CP179809	3/8/2017	P
Pelizaeus-Merzbacher disease	PLP1	Xq22	Proteolipid protein 1	120302	300401						344 kb dupl.	NM_000533.5							XLR				DM			gross	Zhang	Efficient CNV breakpoint analysis reveals unexpected structural complexity and correlation of dosage-sensitive genes with clinical severity in genomic disorders.	Hum Mol Genet	Human molecular genetics	26	1927	2017	28334874		PRI	Breakpoint characteristics in Table S4 (online).	CP179810	3/8/2017	P
Pelizaeus-Merzbacher disease	PLP1	Xq22	Proteolipid protein 1	120302	300401						244 kb dupl./tripl.	NM_000533.5							XLR				DM			gross	Zhang	Efficient CNV breakpoint analysis reveals unexpected structural complexity and correlation of dosage-sensitive genes with clinical severity in genomic disorders.	Hum Mol Genet	Human molecular genetics	26	1927	2017	28334874		PRI	Breakpoint characteristics in Table S4 (online).	CP179811	3/8/2017	P
Pelizaeus-Merzbacher disease	PLP1	Xq22	Proteolipid protein 1	120302	300401						905 kb dupl. + 285 kb dupl. on chrXp11	NM_000533.5							XLR				DM			gross	Zhang	Efficient CNV breakpoint analysis reveals unexpected structural complexity and correlation of dosage-sensitive genes with clinical severity in genomic disorders.	Hum Mol Genet	Human molecular genetics	26	1927	2017	28334874		PRI	Breakpoint characteristics in Table S4 (online).	CP179813	3/8/2017	P
Pelizaeus-Merzbacher disease	PLP1	Xq22	Proteolipid protein 1	120302	300401						875 kb dupl. + 225 kb dupl. on chrXq21	NM_000533.5							XLR				DM			gross	Zhang	Efficient CNV breakpoint analysis reveals unexpected structural complexity and correlation of dosage-sensitive genes with clinical severity in genomic disorders.	Hum Mol Genet	Human molecular genetics	26	1927	2017	28334874		PRI	Breakpoint characteristics in Table S4 (online).	CP179814	3/8/2017	P
Pelizaeus-Merzbacher disease	PLP1	Xq22	Proteolipid protein 1	120302	300401						5491 kb dupl./tripl.	NM_000533.5							XLR				DM			gross	Zhang	Efficient CNV breakpoint analysis reveals unexpected structural complexity and correlation of dosage-sensitive genes with clinical severity in genomic disorders.	Hum Mol Genet	Human molecular genetics	26	1927	2017	28334874		PRI	Breakpoint characteristics in Table S4 (online).	CP179815	3/8/2017	P
Pelizaeus-Merzbacher disease	PLP1	Xq22	Proteolipid protein 1	120302	300401						956 kb, 2 x dupl. with intervening normal sequence	NM_000533.5							XLR				DM			gross	Zhang	Efficient CNV breakpoint analysis reveals unexpected structural complexity and correlation of dosage-sensitive genes with clinical severity in genomic disorders.	Hum Mol Genet	Human molecular genetics	26	1927	2017	28334874		PRI	Breakpoint characteristics in Table S4 (online).	CP179816	3/8/2017	P
Pelizaeus-Merzbacher disease	PLP1	Xq22	Proteolipid protein 1	120302	300401						814 kb dupl./tripl.	NM_000533.5							XLR				DM			gross	Zhang	Efficient CNV breakpoint analysis reveals unexpected structural complexity and correlation of dosage-sensitive genes with clinical severity in genomic disorders.	Hum Mol Genet	Human molecular genetics	26	1927	2017	28334874		PRI	Breakpoint characteristics in Table S4 (online).	CP179817	3/8/2017	P
Pelizaeus-Merzbacher disease	PLP1	Xq22	Proteolipid protein 1	120302	300401						1050 kb dupl./tripl.	NM_000533.5							XLR				DM			gross	Zhang	Efficient CNV breakpoint analysis reveals unexpected structural complexity and correlation of dosage-sensitive genes with clinical severity in genomic disorders.	Hum Mol Genet	Human molecular genetics	26	1927	2017	28334874		PRI		CP179819	3/8/2017	P
Pelizaeus-Merzbacher disease	PLP1	Xq22	Proteolipid protein 1	120302	300401						463 kb dupl./tripl.	NM_000533.5							XLR				DM			gross	Zhang	Efficient CNV breakpoint analysis reveals unexpected structural complexity and correlation of dosage-sensitive genes with clinical severity in genomic disorders.	Hum Mol Genet	Human molecular genetics	26	1927	2017	28334874		PRI		CP179820	3/8/2017	P
Pelizaeus-Merzbacher disease	PLP1	Xq22	Proteolipid protein 1	120302	300401						975 kb, 2 x dupl. with intervening normal seq. + 269 kb dupl. on chr6q21	NM_000533.5							XLR				DM			gross	Zhang	Efficient CNV breakpoint analysis reveals unexpected structural complexity and correlation of dosage-sensitive genes with clinical severity in genomic disorders.	Hum Mol Genet	Human molecular genetics	26	1927	2017	28334874		PRI		CP179821	3/8/2017	P
Pelizaeus-Merzbacher disease	PLP1	Xq22	Proteolipid protein 1	120302	300401						644 kb, 2 x dupl./tripl. with intervening normal sequence	NM_000533.5							XLR				DM			gross	Zhang	Efficient CNV breakpoint analysis reveals unexpected structural complexity and correlation of dosage-sensitive genes with clinical severity in genomic disorders.	Hum Mol Genet	Human molecular genetics	26	1927	2017	28334874		PRI	Breakpoint characteristics in Table S4 (online).	CP179822	3/8/2017	P
Pelizaeus-Merzbacher disease	PLP1	Xq22	Proteolipid protein 1	120302	300401						1005 kb, 2 x dupl. with intervening normal sequence	NM_000533.5							XLR				DM			gross	Zhang	Efficient CNV breakpoint analysis reveals unexpected structural complexity and correlation of dosage-sensitive genes with clinical severity in genomic disorders.	Hum Mol Genet	Human molecular genetics	26	1927	2017	28334874		PRI	Breakpoint characteristics in Table S4 (online).	CP179823	3/8/2017	P
Pelizaeus-Merzbacher disease	PLP1	Xq22	Proteolipid protein 1	120302	300401						448 kb, 3 x dupl. with intervening normal sequence	NM_000533.5							XLR				DM			gross	Zhang	Efficient CNV breakpoint analysis reveals unexpected structural complexity and correlation of dosage-sensitive genes with clinical severity in genomic disorders.	Hum Mol Genet	Human molecular genetics	26	1927	2017	28334874		PRI	Breakpoint characteristics in Table S4 (online).	CP179824	3/8/2017	P
Pelizaeus-Merzbacher disease	PLP1	Xq22	Proteolipid protein 1	120302	300401						586 kb dupl./tripl.	NM_000533.5							XLR				DM			gross	Zhang	Efficient CNV breakpoint analysis reveals unexpected structural complexity and correlation of dosage-sensitive genes with clinical severity in genomic disorders.	Hum Mol Genet	Human molecular genetics	26	1927	2017	28334874		PRI	Breakpoint characteristics in Table S4 (online).	CP179825	3/8/2017	P
Pelizaeus-Merzbacher disease	PLP1	Xq22	Proteolipid protein 1	120302	300401						389 kb, 2 x dupl./tripl. with intervening normal sequence	NM_000533.5							XLR				DM			gross	Zhang	Efficient CNV breakpoint analysis reveals unexpected structural complexity and correlation of dosage-sensitive genes with clinical severity in genomic disorders.	Hum Mol Genet	Human molecular genetics	26	1927	2017	28334874		PRI	Breakpoint characteristics in Table S4 (online).	CP179826	3/8/2017	P
Pelizaeus-Merzbacher disease	PLP1	Xq22	Proteolipid protein 1	120302	300401						484 kb dupl./tripl.	NM_000533.5							XLR				DM			gross	Zhang	Efficient CNV breakpoint analysis reveals unexpected structural complexity and correlation of dosage-sensitive genes with clinical severity in genomic disorders.	Hum Mol Genet	Human molecular genetics	26	1927	2017	28334874		PRI	Breakpoint characteristics in Table S4 (online).	CP179827	3/8/2017	P
Pelizaeus-Merzbacher disease	PLP1	Xq22	Proteolipid protein 1	120302	300401						417 kb dupl./tripl.	NM_000533.5							XLR				DM			gross	Zhang	Efficient CNV breakpoint analysis reveals unexpected structural complexity and correlation of dosage-sensitive genes with clinical severity in genomic disorders.	Hum Mol Genet	Human molecular genetics	26	1927	2017	28334874		PRI	Breakpoint characteristics in Table S4 (online).	CP179828	3/8/2017	P
Pelizaeus-Merzbacher disease	PLP1	Xq22	Proteolipid protein 1	120302	300401						246 kb, 2 x dupl. with intervening normal sequence	NM_000533.5							XLR				DM			gross	Zhang	Efficient CNV breakpoint analysis reveals unexpected structural complexity and correlation of dosage-sensitive genes with clinical severity in genomic disorders.	Hum Mol Genet	Human molecular genetics	26	1927	2017	28334874		PRI	Breakpoint characteristics in Table S4 (online).	CP179829	3/8/2017	P
Pelizaeus-Merzbacher disease	PLP1	Xq22	Proteolipid protein 1	120302	300401		GACCTCT^GCCagtataGGCAGTCTCT	tatac	195	196	del 6 bp / ins 5 bp codon 196	NM_000533.5	586_591delAGTATAinsTATAC	586_591delAGTATAinsTATAC | 586_591del6ins5 | 586_591delins		X	103787930	103787935	XLR				DM			frameshift	Pham-Dinh	Pelizaeus-Merzbacher disease: a frameshift deletion/insertion event in the myelin proteolipid gene.	Hum Mol Genet	Human molecular genetics	2	465	1993	7684945		PRI		CP931381	12/3/2003	X
Pelizaeus-Merzbacher disease	PLP1	Xq22	Proteolipid protein 1	120302	300401						(C-T) -31 to initiation codon	NM_000533.5	-31C>T	-31CtoT	rs2233695	X	103776965	103776965	XLR	37	0.00171957	21517	DM?	-1		regulatory	Kawanishi	Pelizaeus-Merzbacher disease: a novel mutation in the 5'-untranslated region of the proteolipid protein gene.	Hum Mutat	Human mutation	7	355	1996	8723686	27535533	PRI	-34 in paper	CR961735	1/4/2000	R	220658	Benign/Likely_benign
Pelizaeus-Merzbacher disease	PLP1	Xq22	Proteolipid protein 1	120302	300401						IVS3 ds T-C +2	NM_000533.5	453+2T>C	453plus2TtoC		X	103786728	103786728	XLR				DM	1	0.8	canonical-splice	Hobson	Mutations in noncoding regions of the proteolipid protein gene in Pelizaeus-Merzbacher disease.	Neurology	Neurology	55	1089	2000	11071483	32005694	PRI		CS004735	5/3/2003	S	503691	Pathogenic
Pelizaeus-Merzbacher disease	PLP1	Xq22	Proteolipid protein 1	120302	300401						IVS3 ds A-G +4	NM_000533.5	453+4A>G	453plus4AtoG		X	103786730	103786730	XLR				DM			canonical-splice	Hobson	Mutations in noncoding regions of the proteolipid protein gene in Pelizaeus-Merzbacher disease.	Neurology	Neurology	55	1089	2000	11071483		PRI		CS004736	5/3/2003	S	11096	Pathogenic
Pelizaeus-Merzbacher disease	PLP1	Xq22	Proteolipid protein 1	120302	300401						IVS6 ds G-T +3	NM_000533.5	762+3G>T	762plus3GtoT		X	103789401	103789401	XLR				DM	2		canonical-splice	Hobson	Mutations in noncoding regions of the proteolipid protein gene in Pelizaeus-Merzbacher disease.	Neurology	Neurology	55	1089	2000	11071483	25525159|28366443	PRI		CS004737	5/3/2003	S	11094	Pathogenic
Pelizaeus-Merzbacher disease	PLP1	Xq22	Proteolipid protein 1	120302	300401						IVS2 as A-G -2	NM_000533.5	192-2A>G	192minus2AtoG	rs113951193	X	103786463	103786463	XLR				DM	1	0.92	canonical-splice	Cailloux	Genotype-phenotype correlation in inherited brain myelination defects due to proteolipid protein gene mutations. Clinical European Network on Brain Dysmyelinating Disease.	Eur J Hum Genet	European journal of human genetics : EJHG	8	837	2000	11093273	25525159	PRI		CS004755	12/3/2003	S
Spastic paraplegia	PLP1	Xq22	Proteolipid protein 1	120302	300401						IVS3 as A-G -2	NM_000533.5	454-2A>G	454minus2AtoG		X	103787796	103787796	XLR				DM	1	0.44	canonical-splice	Cailloux	Genotype-phenotype correlation in inherited brain myelination defects due to proteolipid protein gene mutations. Clinical European Network on Brain Dysmyelinating Disease.	Eur J Hum Genet	European journal of human genetics : EJHG	8	837	2000	11093273	25525159	PRI		CS004756	12/3/2003	S
Pelizaeus-Merzbacher disease	PLP1	Xq22	Proteolipid protein 1	120302	300401						IVS6 ds G-A +1	NM_000533.5	762+1G>A	762plus1GtoA		X	103789399	103789399	XLR				DM	1	0.82	canonical-splice	Cailloux	Genotype-phenotype correlation in inherited brain myelination defects due to proteolipid protein gene mutations. Clinical European Network on Brain Dysmyelinating Disease.	Eur J Hum Genet	European journal of human genetics : EJHG	8	837	2000	11093273	25525159	PRI		CS004757	12/3/2003	S
Pelizaeus-Merzbacher disease	PLP1	Xq22	Proteolipid protein 1	120302	300401	Lys-Lys			151		Lys151Lys	NM_000533.5	453G>A	453GtoA | K151K	rs886044450	X	103786726	103786726	XLR				DM			exonic-splice	Shy	Schwann cell expression of PLP1 but not DM20 is necessary to prevent neuropathy.	Ann Neurol	Annals of neurology	53	354	2003	12601703	16287154	PRI		CS035581	24/2/2006	S	290425	Pathogenic
Pelizaeus-Merzbacher disease	PLP1	Xq22	Proteolipid protein 1	120302	300401	Lys-Asn			151		Lys151Asn	NM_000533.5	453G>C	453GtoC | K151N		X	103786726	103786726	XLR				DM		0.14	exonic-splice	Shy	Schwann cell expression of PLP1 but not DM20 is necessary to prevent neuropathy.	Ann Neurol	Annals of neurology	53	354	2003	12601703	16287154	PRI		CS035582	24/2/2006	S
Spastic paraplegia	PLP1	Xq22	Proteolipid protein 1	120302	300401						IVS4 ds G-A +1	NM_000533.5	622+1G>A	622plus1GtoA		X	103787967	103787967	XLR				DM	2	0.78	canonical-splice	Vaurs-Barriere	Insertion of mutant proteolipid protein results in missorting of myelin proteins.	Ann Neurol	Annals of neurology	54	769	2003	14681886	23711321|25525159	PRI		CS035720	28/11/2006	S
Pelizaeus-Merzbacher disease	PLP1	Xq22	Proteolipid protein 1	120302	300401						IVS2 ds A-T +3	NM_000533.5	191+3A>T	191plus3AtoT	rs113056718	X	103785771	103785771	XLR				DM?	1		canonical-splice	Hubner	Seventeen novel PLP1 mutations in patients with Pelizaeus-Merzbacher disease.	Hum Mutat	Human mutation	25	321	2005	15712223	25525159	PRI		CS051695	14/6/2005	S
Pelizaeus-Merzbacher disease	PLP1	Xq22	Proteolipid protein 1	120302	300401						IVS3 ds A-G +7	NM_000533.5	453+7A>G	453plus7AtoG		X	103786733	103786733	XLR				DM?	2		splice	Hubner	Seventeen novel PLP1 mutations in patients with Pelizaeus-Merzbacher disease.	Hum Mutat	Human mutation	25	321	2005	15712223	26125040	PRI		CS051696	14/6/2005	S
Pelizaeus-Merzbacher disease	PLP1	Xq22	Proteolipid protein 1	120302	300401	Leu-Leu			254		Leu254Leu	NM_000533.5	762G>T	762GtoT | L254L		X	103789398	103789398	XLR				DM	2		exonic-splice	Hubner	Seventeen novel PLP1 mutations in patients with Pelizaeus-Merzbacher disease.	Hum Mutat	Human mutation	25	321	2005	15712223	15837131|25525159	PRI	CTGc>CTT, Leu253Leu. silent	CS051697	14/6/2005	S
Pelizaeus-Merzbacher disease	PLP1	Xq22	Proteolipid protein 1	120302	300401	Tyr-Cys			58		Tyr58Cys	NM_000533.5	173A>G	173AtoG | Y58C		X	103785750	103785750	XLR				DM		0.923	exonic-splice	Bonnet-Dupeyron	PLP1 splicing abnormalities identified in Pelizaeus-Merzbacher disease and SPG2 fibroblasts are associated with different types of mutations.	Hum Mutat	Human mutation	29	1028	2008	18470932		PRI	TAT>TGT, Tyr57Cys. Mis-splicing leads to deletion of r.173_191 and Tyr57Term.	CS083963	7/8/2008	S	930478	Pathogenic
Pelizaeus-Merzbacher disease	PLP1	Xq22	Proteolipid protein 1	120302	300401						IVS3 as A-G -10	NM_000533.5	454-10A>G	454minus10AtoG		X	103787788	103787788	XLR				DM			splice	Bonnet-Dupeyron	PLP1 splicing abnormalities identified in Pelizaeus-Merzbacher disease and SPG2 fibroblasts are associated with different types of mutations.	Hum Mutat	Human mutation	29	1028	2008	18470932		PRI		CS083964	7/8/2008	S
Pelizaeus-Merzbacher disease	PLP1	Xq22	Proteolipid protein 1	120302	300401						IVS3 as G-A -1	NM_000533.5	454-1G>A	454minus1GtoA		X	103787797	103787797	XLR				DM	1	0.53	canonical-splice	Bonnet-Dupeyron	PLP1 splicing abnormalities identified in Pelizaeus-Merzbacher disease and SPG2 fibroblasts are associated with different types of mutations.	Hum Mutat	Human mutation	29	1028	2008	18470932	25525159	PRI		CS083965	7/8/2008	S
Pelizaeus-Merzbacher disease	PLP1	Xq22	Proteolipid protein 1	120302	300401						IVS3 as G-C -1	NM_000533.5	454-1G>C	454minus1GtoC		X	103787797	103787797	XLR				DM	1	0.53	canonical-splice	Shimojima	Comprehensive genetic analyses of PLP1 in patients with Pelizaeus-Merzbacher disease applied by array-CGH and fiber-FISH analyses identified new mutations and variable sizes of duplications.	Brain Dev	Brain & development	32	171	2010	19328639	25525159	PRI		CS102501	29/4/2010	S
Pelizaeus-Merzbacher disease	PLP1	Xq22	Proteolipid protein 1	120302	300401	Leu-Val			146		Leu146Val	NM_000533.5	436C>G	436CtoG | L146V		X	103786709	103786709	XLR				DM		0.23	exonic-splice	Grossi	Molecular genetic analysis of the PLP1 gene in 38 families with PLP1-related disorders: identification and functional characterization of 11 novel PLP1 mutations.	Orphanet J Rare Dis	Orphanet journal of rare diseases	6	40	2011	21679407	24019930	PRI	CTA>GTA, Leu146(145)Val.	CS114571	20/6/2011	S
Pelizaeus-Merzbacher disease	PLP1	Xq22	Proteolipid protein 1	120302	300401						IVS6 ds G-A +5	NM_000533.5	762+5G>A	762plus5GtoA		X	103789403	103789403	XLR				DM			canonical-splice	Mart铆nez-Montero	PLP1 gene analysis in 88 patients with leukodystrophy.	Clin Genet	Clinical genetics	84	566	2013	23347225		PRI		CS1311159	18/11/2013	S
Pelizaeus-Merzbacher disease	PLP1	Xq22	Proteolipid protein 1	120302	300401						IVS6 as G-T -1	NM_000533.5	763-1G>T	763minus1GtoT		X	103790526	103790526	XLR				DM		0.87375	canonical-splice	Laukka	Neuroradiologic correlates of clinical disability and progression in the X-linked leukodystrophy Pelizaeus-Merzbacher disease.	J Neurol Sci	Journal of the neurological sciences	335	75	2013	24139698		PRI		CS1312269	19/12/2013	S
Spastic tetraparesis/paraparesis	PLP1	Xq22	Proteolipid protein 1	120302	300401						IVS4 ds T-C +2	NM_000533.5	622+2T>C	622plus2TtoC		X	103787968	103787968	XLR				DM		0.56	canonical-splice	Biancheri	Further genotype-phenotype correlation emerging from two families with PLP1 exon 4 skipping.	Clin Genet	Clinical genetics	85	267	2013	23711321		PRI		CS1313469	12/2/2014	S
Pelizaeus-Merzbacher disease	PLP1	Xq22	Proteolipid protein 1	120302	300401						IVS2 ds G-A +1	NM_000533.5	191+1G>A	191plus1GtoA	rs886039537	X	103785769	103785769	XLR				DM	1	0.74	canonical-splice	Lassuthov谩	Three new PLP1 splicing mutations demonstrate pathogenic and phenotypic diversity of Pelizaeus-Merzbacher disease.	J Child Neurol	Journal of child neurology	29	924	2013	23771846	34816117	PRI		CS136105	5/7/2013	S	265416	Pathogenic
Pelizaeus-Merzbacher disease	PLP1	Xq22	Proteolipid protein 1	120302	300401						IVS5 ds G-A +1	NM_000533.5	696+1G>A	696plus1GtoA		X	103788511	103788511	XLR				DM		0.66	canonical-splice	Lassuthov谩	Three new PLP1 splicing mutations demonstrate pathogenic and phenotypic diversity of Pelizaeus-Merzbacher disease.	J Child Neurol	Journal of child neurology	29	924	2013	23771846		PRI		CS136106	5/7/2013	S	985224	Likely_pathogenic
Pelizaeus-Merzbacher disease	PLP1	Xq22	Proteolipid protein 1	120302	300401						IVS2 ds T-A +2	NM_000533.5	191+2T>A	191plus2TtoA	rs112471483	X	103785770	103785770	XLR				DM?		0.83	canonical-splice	Lassuthov谩	Three new PLP1 splicing mutations demonstrate pathogenic and phenotypic diversity of Pelizaeus-Merzbacher disease.	J Child Neurol	Journal of child neurology	29	924	2013	23771846		PRI		CS136107	5/7/2013	S
Pelizaeus-Merzbacher disease	PLP1	Xq22	Proteolipid protein 1	120302	300401						IVS5 ds G-C +1	NM_000533.5	696+1G>C	696plus1GtoC	rs113897548	X	103788511	103788511	XLR				DM?		0.29	canonical-splice	Lassuthov谩	Three new PLP1 splicing mutations demonstrate pathogenic and phenotypic diversity of Pelizaeus-Merzbacher disease.	J Child Neurol	Journal of child neurology	29	924	2013	23771846		PRI		CS136108	5/7/2013	S
Pelizaeus-Merzbacher disease	PLP1	Xq22	Proteolipid protein 1	120302	300401						IVS5 ds G-T +1	NM_000533.5	696+1G>T	696plus1GtoT	rs113897548	X	103788511	103788511	XLR				DM?		0.61	canonical-splice	Lassuthov谩	Three new PLP1 splicing mutations demonstrate pathogenic and phenotypic diversity of Pelizaeus-Merzbacher disease.	J Child Neurol	Journal of child neurology	29	924	2013	23771846		PRI		CS136109	5/7/2013	S
Spastic paraplegia 2	PLP1	Xq22	Proteolipid protein 1	120302	300401						IVS2 as A-T -2	NM_000533.5	192-2A>T	192minus2AtoT		X	103786463	103786463	XLR				DM		0.14	canonical-splice	Kubota	Brain magnetic resonance imaging findings and auditory brainstem response in a child with spastic paraplegia 2 due to a PLP1 splice site mutation.	Brain Dev	Brain & development	37	158	2015	24685771		PRI	Causes r.192_207del, p.Ile65Metfs*44.	CS144979	13/5/2014	S
Pelizaeus-Merzbacher disease	PLP1	Xq22	Proteolipid protein 1	120302	300401						IVS3 as G-A -322	NM_000533.5	454-322G>A	454minus322GtoA		X	103787476	103787476	XLR				DM	1		splice	Taube	PMD patient mutations reveal a long-distance intronic interaction that regulates PLP1/DM20 alternative splicing.	Hum Mol Genet	Human molecular genetics	23	5464	2014	24890387	24890387|28366443	PRI	Functional study.	CS149211	10/10/2014	S
Pelizaeus-Merzbacher disease	PLP1	Xq22	Proteolipid protein 1	120302	300401						IVS3 as T-A -314	NM_000533.5	454-314T>A	454minus314TtoA		X	103787484	103787484	XLR				DM			splice	Taube	PMD patient mutations reveal a long-distance intronic interaction that regulates PLP1/DM20 alternative splicing.	Hum Mol Genet	Human molecular genetics	23	5464	2014	24890387	24890387	PRI	Functional study.	CS149217	10/10/2014	S
Pelizaeus-Merzbacher disease	PLP1	Xq22	Proteolipid protein 1	120302	300401						IVS3 as T-G -314	NM_000533.5	454-314T>G	454minus314TtoG		X	103787484	103787484	XLR				DM	0		splice	Taube	PMD patient mutations reveal a long-distance intronic interaction that regulates PLP1/DM20 alternative splicing.	Hum Mol Genet	Human molecular genetics	23	5464	2014	24890387	24890387|26125040	PRI	Functional study.	CS149218	10/10/2014	S	952824	Pathogenic
Pelizaeus-Merzbacher disease	PLP1	Xq22	Proteolipid protein 1	120302	300401						IVS3 as T-G -9	NM_000533.5	454-9T>G	454minus9TtoG		X	103787789	103787789	XLR				DM			splice	Omata	A splicing mutation of proteolipid protein 1 in Pelizaeus-Merzbacher disease.	Brain Dev	Brain & development	38	581	2016	26725305		PRI		CS1514333	8/2/2016	S
Hypomyelination of early myelinating structures	PLP1	Xq22	Proteolipid protein 1	120302	300401	Leu-Leu			146		Leu146Leu	NM_000533.5	436C>T	436CtoT | L146L		X	103786709	103786709	XLR				DM			exonic-splice	Kevelam	Altered PLP1 splicing causes hypomyelination of early myelinating structures.	Ann Clin Transl Neurol	Annals of clinical and translational neurology	2	648	2015	26125040	26125040	PRI	CTA>TTA, Leu146(145)Leu. Silent. functional study.	CS157174	28/7/2015	S
Hypomyelination of early myelinating structures	PLP1	Xq22	Proteolipid protein 1	120302	300401						IVS3 ds G-A +159	NM_000533.5	453+159G>A	453plus159GtoA		X	103786885	103786885	XLR				DM?	2		splice	Kevelam	Altered PLP1 splicing causes hypomyelination of early myelinating structures.	Ann Clin Transl Neurol	Annals of clinical and translational neurology	2	648	2015	26125040	33084218|36622199	PRI		CS157175	28/7/2015	S	816705	Pathogenic
Hypomyelination of early myelinating structures	PLP1	Xq22	Proteolipid protein 1	120302	300401						IVS3 ds G-A +164	NM_000533.5	453+164G>A	453plus164GtoA		X	103786890	103786890	XLR				DM?			splice	Kevelam	Altered PLP1 splicing causes hypomyelination of early myelinating structures.	Ann Clin Transl Neurol	Annals of clinical and translational neurology	2	648	2015	26125040		PRI		CS157176	28/7/2015	S	816706	Pathogenic
Hypomyelination of early myelinating structures	PLP1	Xq22	Proteolipid protein 1	120302	300401						IVS3 as C-G -312	NM_000533.5	454-312C>G	454minus312CtoG		X	103787486	103787486	XLR				DM?			splice	Kevelam	Altered PLP1 splicing causes hypomyelination of early myelinating structures.	Ann Clin Transl Neurol	Annals of clinical and translational neurology	2	648	2015	26125040		PRI		CS157177	28/7/2015	S	816707	Pathogenic
Pelizaeus-Merzbacher disease	PLP1	Xq22	Proteolipid protein 1	120302	300401						IVS6 ds T-A +2	NM_000533.5	762+2T>A	762plus2TtoA		X	103789400	103789400	XLR				DM		0.816333	canonical-splice	Stranneheim	Integration of whole genome sequencing into a healthcare setting: high diagnostic rates across multiple clinical entities in 3219 rare disease patients.	Genome Med	Genome medicine	13	40	2021	33726816		PRI	Precise phenotype not specified. See Table S7.	CS214713	21/5/2021	S
Pelizaeus-Merzbacher disease	PLP1	Xq22	Proteolipid protein 1	120302	300401						IVS4 ds G-C +3	NM_000533.5	622+3G>C	622plus3GtoC		X	103787969	103787969	XLR				DM			canonical-splice	Bournazos	Standardized practices for RNA diagnostics using clinically accessible specimens reclassifies 75% of putative splicing variants.	Genet Med	Genetics in medicine : official journal of the American College of Medical Genetics	24	130	2022	34906502		PRI	Unable to amplify in blood. See Table S6.	CS220672	11/2/2022	S
White matter disorder	PLP1	Xq22	Proteolipid protein 1	120302	300401						IVS6 ds T-G +6	NM_000533.5	762+6T>G	762plus6TtoG		X	103789404	103789404	XLR				DM	1		splice	Schl眉ter	Diagnosis of Genetic White Matter Disorders by Singleton Whole-Exome and Genome Sequencing Using Interactome-Driven Prioritization.	Neurology	Neurology	98	e912	2022	35012964	35012964	PRI	Described in supplementary tables.	CS227858	19/7/2022	S
White matter disorder	PLP1	Xq22	Proteolipid protein 1	120302	300401						IVS1 ds G-A +1	NM_000533.5	4+1G>A	4plus1GtoA		X	103777000	103777000	XLR				DM	1	0.88	canonical-splice	Schl眉ter	Diagnosis of Genetic White Matter Disorders by Singleton Whole-Exome and Genome Sequencing Using Interactome-Driven Prioritization.	Neurology	Neurology	98	e912	2022	35012964	35012964	PRI	Described in supplementary tables.	CS227894	19/7/2022	S
Pelizaeus-Merzbacher disease	PLP1	Xq22	Proteolipid protein 1	120302	300401	Gly-Gly			147		Gly147Gly	NM_000533.5	441A>T	441AtoT | G147G		X	103786714	103786714	XLR				DM	3		exonic-splice	Pratt		PLP1		AB	.	1991		26125040|28366443	LSD	GGA>GGT, Gly147(146)Gly. Silent.	CS910714	28/11/2006	S	944578	Pathogenic
Pelizaeus-Merzbacher disease	PLP1	Xq22	Proteolipid protein 1	120302	300401						IVS3 as G-T -1	NM_000533.5	454-1G>T	454minus1GtoT		X	103787797	103787797	XLR				DM	1	0.48	canonical-splice	Strautnieks	A G to T mutation at a splice site in a case of Pelizaeus-Merzbacher disease.	Hum Mol Genet	Human molecular genetics	2	2191	1993	7509235	25525159	PRI		CS930860	1/4/2000	S
Pelizaeus-Merzbacher disease	PLP1	Xq22	Proteolipid protein 1	120302	300401						IVS5 ds T-C +2	NM_000533.5	696+2T>C	696plus2TtoC		X	103788512	103788512	XLR				DM	3	0.4	canonical-splice	Aoyagi	A de novo splice donor site mutation causes in-frame deletion of 14 amino acids in the proteolipid protein in Pelizaeus-Merzbacher disease.	Ann Neurol	Annals of neurology	46	112	1999	10401787	25525159|34422003|35012964	PRI		CS991487	1/4/2000	S
Pelizaeus-Merzbacher disease	PLP1	Xq22	Proteolipid protein 1	120302	300401						IVS5 as G-A -1	NM_000533.5	697-1G>A	697minus1GtoA		X	103789332	103789332	XLR				DM	1	0.89	canonical-splice	Mimault	Proteolipoprotein gene analysis in 82 patients with sporadic Pelizaeus-Merzbacher Disease: duplications, the major cause of the disease, originate more frequently in male germ cells, but point mutations do not. The Clinical European Network on Brain Dysmyelinating Disease.	Am J Hum Genet	American journal of human genetics	65	360	1999	10417279	25525159	PRI	intron 5 asp G-A in paper	CS994592	12/3/2003	S
Pelizaeus-Merzbacher disease	PLP1	Xq22	Proteolipid protein 1	120302	300401						IVS6 ds T-C +2	NM_000533.5	762+2T>C	762plus2TtoC	rs886039487	X	103789400	103789400	XLR				DM	1	0.4	canonical-splice	Mimault	Proteolipoprotein gene analysis in 82 patients with sporadic Pelizaeus-Merzbacher Disease: duplications, the major cause of the disease, originate more frequently in male germ cells, but point mutations do not. The Clinical European Network on Brain Dysmyelinating Disease.	Am J Hum Genet	American journal of human genetics	65	360	1999	10417279	25525159	PRI	intron 6 dsp T-C in paper	CS994593	12/3/2003	S	265341	Pathogenic
Pelizaeus-Merzbacher disease	PLP1	Xq22	Proteolipid protein 1	120302	300401						IVS5 ds T-G +2	NM_000533.5	696+2T>G	696plus2TtoG		X	103788512	103788512	XLR				DM	1	0.44	canonical-splice	Osaka	Pelizaeus-Merzbacher disease: three novel mutations and implication for locus heterogeneity.	Ann Neurol	Annals of neurology	45	59	1999	9894878	25525159	PRI		CS995181	28/11/2006	S
Pelizaeus-Merzbacher disease	PLP1	Xq22	Proteolipid protein 1	120302	300401		ATCCC^GACAAg_EI_gtgatcATCCTCAGGA	a	150	151	del 7 bp / ins 1 bp codon 151	NM_000533.5	453_453+6delGGTGATCinsA	453_453+6delGGTGATCinsA | 453_453+6del7ins1 | 453_453+6delins		X	103786726	103786732	XLR				DM			noncoding	Lassuthov谩	Three new PLP1 splicing mutations demonstrate pathogenic and phenotypic diversity of Pelizaeus-Merzbacher disease.	J Child Neurol	Journal of child neurology	29	924	2013	23771846		PRI		CX136110	5/7/2013	X
Pelizaeus-Merzbacher disease	PLP1	Xq22	Proteolipid protein 1	120302	300401		TCTGCT^GTGCctgtgtACATTTACTT	a	172	173	del 6 bp / ins 1 bp codon 173	NM_000533.5	518_523delCTGTGTinsA	518_523delCTGTGTinsA | 518_523del6ins1 | 518_523delins		X	103787862	103787867	XLR				DM			frameshift	Arai-Ichinoi	Genetic heterogeneity in 26 infants with a hypomyelinating leukodystrophy.	Hum Genet	Human genetics	135	89	2016	26597493		PRI		CX161353	22/2/2016	X
Cerebral palsy, atypical	PLP1	Xq22	Proteolipid protein 1	120302	300401		GGGGT^TCCAGaggccaacatcaAGCTCATTCT	cc	126	127	del 12 bp / ins 2 bp codon 127	NM_000533.5	381_392delAGGCCAACATCAinsCC	381_392delAGGCCAACATCAinsCC | 381_392del12ins2 | 381_392delins		X	103786654	103786665	XLR				DM			frameshift	Matthews	Atypical cerebral palsy: genomics analysis enables precision medicine.	Genet Med	Genetics in medicine : official journal of the American College of Medical Genetics	21	1621	2019	30542205		PRI	XLR. Pathogenic.	CX1926892	23/3/2021	X
Pelizaeus-Merzbacher disease	PLP1	Xq22	Proteolipid protein 1	120302	300401	Ala-Glu			248	248	Ala248Glu	NM_000533.5	743C>A	743CtoA | A248E		X	103789379	103789379	XLR				DM	2	0.68	missense	Sistermans		Hum Genet	Human genetics	104	195	1999		10417279|35346287	PRI		HM971396	1/4/2000	M	931338	Likely_pathogenic

## Sheet: SPG3
disease	gene	chrom	genename	gdbid	omimid	amino	deletion	insertion	codon	codonAff	descr	refseq	hgvs	hgvsAll	dbsnp	chromosome	startCoord	endCoord	expected_inheritance	gnomad_AC	gnomad_AF	gnomad_AN	tag	dmsupport	rankscore	mutype	author	title	fullname	allname	vol	page	year	pmid	pmidAll	reftag	comments	acc_num	new_date	base	clinvarID	clinvar_clnsig
Spastic paraplegia 3	ATL1	14q22.1	Atlastin GTPase 1	230126	606439		TATCAAG^CACaatGATAGCAAAA		435	436	del 3 bp codon 436	NM_015915.5	1306_1308delAAT	1306_1308delAAT | 1306_1308del3 | 1306_1308del		14	50628217	50628219	AD				DM	2		inframe	Meijer	Characterization of a novel SPG3A deletion in a French-Canadian family.	Ann Neurol	Annals of neurology	61	599	2007	17427918	27708273|27957547	PRI		CD073703	29/8/2007	D	4354	Pathogenic
Neuropathy, hereditary sensory, type I	ATL1	14q22.1	Atlastin GTPase 1	230126	606439		CCGGGGT^CTGgTGGAGTACTT		325	326	del 1 bp codon 326	NM_015915.5	976delG	976delG | 976del1 | 976del		14	50620712	50620712	AD				DM			frameshift	Guelly	Targeted high-throughput sequencing identifies mutations in atlastin-1 as a cause of hereditary sensory neuropathy type I.	Am J Hum Genet	American journal of human genetics	88	99	2011	21194679		PRI		CD110113	11/1/2011	D	637513	Conflicting_interpretations_of_pathogenicity
Spastic paraplegia	ATL1	14q22.1	Atlastin GTPase 1	230126	606439		GAATAC^CGAGagCTGGGAGCTG		501	502	del 2 bp codon 502	NM_015915.5	1505_1506delAG	1505_1506delAG | 1505_1506del2 | 1505_1506del		14	50628416	50628417	AD				DM			frameshift	de Bot	ATL1 and REEP1 mutations in hereditary and sporadic upper motor neuron syndromes.	J Neurol	Journal of neurology	260	869	2013	23108492		PRI		CD131812	25/3/2013	D
Spastic paraplegia	ATL1	14q22.1	Atlastin GTPase 1	230126	606439		GGGGTG^AAGAagaTGGGTGGGGA		406	407	del 3 bp codon 407	NM_015915.5	1220_1222delAGA	1220_1222delAGA | 1220_1222del3 | 1220_1222del		14	50628131	50628133	AD				DM	4		inframe	Chrestian	Clinical and genetic study of hereditary spastic paraplegia in Canada.	Neurol Genet	Neurology genetics	3	e122	2017	27957547	33098801|33177673|35872528|35925862	PRI		CD171819	23/2/2017	D	807547	Likely_pathogenic
Spastic paraplegia	ATL1	14q22.1	Atlastin GTPase 1	230126	606439		CAGCAT^GAAGaacTACAGAACGT		248	249	del 3 bp codon 249	NM_015915.5	746_748delAAC	746_748delAAC | 746_748del3 | 746_748del		14	50614395	50614397	AD				DM			inframe	Yan	Clinical and genetic characterization of a cohort of Chinese patients with hereditary spastic paraplegia.	Clin Genet	Clinical genetics	95	637	2019	30780198		PRI		CD195413	9/5/2019	D
Spastic paraplegia	ATL1	14q22.1	Atlastin GTPase 1	230126	606439		TGAAG^CTATTcCGAGGGGTGA		401	402	del 1 bp codon 402	NM_015915.5	1207delC	1207delC | 1207del1 | 1207del		14	50628118	50628118	AD				DM			frameshift	M茅reaux	Clinical and genetic spectra of 1550 index patients with hereditary spastic paraplegia.	Brain	Brain : a journal of neurology	145	1029	2022	34983064		PRI	Suppl. Table 2. [B:NM_015915.5:c.1207del]	CD2257363	2/8/2023	D	989018	Pathogenic
Spastic paraplegia	ATL1	14q22.1	Atlastin GTPase 1	230126	606439						deletion ex. 4	NM_015915.5							AD				DM			gross	Sulek	Screening for the hereditary spastic paraplaegias SPG4 and SPG3A with the multiplex ligation-dependent probe amplification technique in a large population of affected individuals.	Neurol Sci	Neurological sciences : official journal of the Italian Neurological Society and of the Italian Society of Clinical Neurophysiology	34	239	2013	22203332		PRI		CG1110595	5/1/2012	G
Spastic paraplegia 3	ATL1	14q22.1	Atlastin GTPase 1	230126	606439			GGGAGCT^GTAaATAGACCAGG	506	507	ins 1 bp codon 507	NM_015915.5	1519dupA	1519dupA | 1519dup1 | 1519dup	rs863223314	14	50628430	50628431	AD				DM			frameshift	Tessa	SPG3A: An additional family carrying a new atlastin mutation.	Neurology	Neurology	59	2002	2002	12499504		PRI		CI023863	10/6/2003	I	21528	Pathogenic
Spastic paraplegia 3	ATL1	14q22.1	Atlastin GTPase 1	230126	606439			GTGCACT^TGGgGCATATATCC	491	492	ins 1 bp codon 492	NM_015915.5	1474dupG	1474dupG | 1474dup1 | 1474dup		14	50628385	50628386	AD				DM			frameshift	Ivanova	Hereditary spastic paraplegia 3A associated with axonal neuropathy.	Arch Neurol	Archives of neurology	64	706	2007	17502470		PRI		CI072615	12/6/2007	I
Spastic paraplegia 3	ATL1	14q22.1	Atlastin GTPase 1	230126	606439			GAATAC^CGAGgAGCTGGGAGC	501	502	ins 1 bp codon 502	NM_015915.5	1504dupG	1504dupG | 1504dup1 | 1504dup		14	50628415	50628416	AD				DM			frameshift	Loureiro	Novel SPG3A and SPG4 mutations in dominant spastic paraplegia families.	Acta Neurol Scand	Acta neurologica Scandinavica	119	113	2009	18664244		PRI		CI090664	12/2/2009	I
Spastic paraplegia	ATL1	14q22.1	Atlastin GTPase 1	230126	606439			TCACC^CTGTGtgCACTTGGGCA	488	489	ins 2 bp codon 489	NM_015915.5	1465_1466dupTG	1465_1466dupTG | 1465_1466dup2 | 1465_1466dup		14	50628377	50628378	AD				DM	0		frameshift	Lu	Genetic analysis of SPG4 and SPG3A genes in a cohort of Chinese patients with hereditary spastic paraplegia.	J Neurol Sci	Journal of the neurological sciences	347	368	2014	25454648	29980238	PRI		CI1412355	19/12/2014	I
Spastic paraplegia	ATL1	14q22.1	Atlastin GTPase 1	230126	606439			TAGCCGG^CGTaatTACCTGCAGC	416	417	ins 3 bp codon 417	NM_015915.5	1248_1249insAAT	1248_1249insAAT | 1248_1249ins3 | 1248_1249ins		14	50628159	50628160	AD				DM			inframe	Kelly	A novel insertion mutation in atlastin 1 is associated with spastic quadriplegia, increased membrane tethering, and aberrant conformational switching.	J Biol Chem	The Journal of biological chemistry	298	101438	2022	34808209		PRI		CI221158	17/3/2022	I
Spastic paraplegia 3	ATL1	14q22.1	Atlastin GTPase 1	230126	606439	Arg-Cys			239	239	Arg239Cys	NM_015915.5	715C>T	715CtoT | R239C	rs119476046	14	50613343	50613343	AD				DM	15	0.7	missense	Zhao	Mutations in a newly identified GTPase gene cause autosomal dominant hereditary spastic paraplegia.	Nat Genet	Nature genetics	29	326	2001	11685207	14607301|19652243|20816793|20947813|23079343|23233086|24482476|25637064|25761634|31216405|31630374|32277485|32581362|34015694|34782662|34816117|34983064|35464835|35595875|36109173|37251230	PRI		CM013290	28/11/2001	M	4346	Pathogenic/Likely_pathogenic
Spastic paraplegia 3	ATL1	14q22.1	Atlastin GTPase 1	230126	606439	His-Arg			258	258	His258Arg	NM_015915.5	773A>G	773AtoG | H258R	rs119476048	14	50614422	50614422	AD				DM	0	0.16	missense	Zhao	Mutations in a newly identified GTPase gene cause autosomal dominant hereditary spastic paraplegia.	Nat Genet	Nature genetics	29	326	2001	11685207	25761634|32242913	PRI		CM013291	28/11/2001	M	4348	Pathogenic
Spastic paraplegia 3	ATL1	14q22.1	Atlastin GTPase 1	230126	606439	Ser-Tyr			259	259	Ser259Tyr	NM_015915.5	776C>A	776CtoA | S259Y	rs119476047	14	50614425	50614425	AD				DM	0	0.72	missense	Zhao	Mutations in a newly identified GTPase gene cause autosomal dominant hereditary spastic paraplegia.	Nat Genet	Nature genetics	29	326	2001	11685207	25761634|29907907	PRI		CM013292	28/11/2001	M	4347	Pathogenic
Spastic paraplegia 3	ATL1	14q22.1	Atlastin GTPase 1	230126	606439	Arg-Gln			217	217	Arg217Gln	NM_015915.5	650G>A	650GtoA | R217Q	rs119476049	14	50613278	50613278	AD				DM	2	0.781833	missense	Muglia	Further evidence that SPG3A gene mutations cause autosomal dominant hereditary spastic paraplegia.	Ann Neurol	Annals of neurology	51	794	2002	12112092	25761634|34983064	PRI		CM024427	5/2/2004	M	4349	Pathogenic
Spastic paraplegia 3	ATL1	14q22.1	Atlastin GTPase 1	230126	606439	Met-Val			408	408	Met408Val	NM_015915.5	1222A>G	1222AtoG | M408V	rs28939094	14	50628133	50628133	AD				DM		0.19	missense	Dalpozzo	Infancy onset hereditary spastic paraplegia associated with a novel atlastin mutation.	Neurology	Neurology	61	580	2003	12939451		PRI		CM035574	1/1/2006	M	4351	Likely_pathogenic
Spastic paraplegia 3	ATL1	14q22.1	Atlastin GTPase 1	230126	606439	Ala-Pro			161	161	Ala161Pro	NM_015915.5	481G>C	481GtoC | A161P		14	50591598	50591598	AD				DM		0.66	missense	Sauter	Novel mutations in the Atlastin gene (SPG3A) in families with autosomal dominant hereditary spastic paraplegia and evidence for late onset forms of HSP linked to the SPG3A locus.	Hum Mutat	Human mutation	23	98	2004	14695538		PRI		CM040118	5/2/2004	M
Spastic paraplegia 3	ATL1	14q22.1	Atlastin GTPase 1	230126	606439	His-Pro			247	247	His247Pro	NM_015915.5	740A>C	740AtoC | H247P		14	50614389	50614389	AD				DM	1	0.59	missense	Sauter	Novel mutations in the Atlastin gene (SPG3A) in families with autosomal dominant hereditary spastic paraplegia and evidence for late onset forms of HSP linked to the SPG3A locus.	Hum Mutat	Human mutation	23	98	2004	14695538	25525159	PRI		CM040119	5/2/2004	M
Spastic paraplegia 3	ATL1	14q22.1	Atlastin GTPase 1	230126	606439	Arg-Trp			415	415	Arg415Trp	NM_015915.5	1243C>T	1243CtoT | R415W	rs119476050	14	50628154	50628154	AD				DM	3	0.54	missense	D'Amico	Incomplete penetrance in an SPG3A-linked family with a new mutation in the atlastin gene.	Neurology	Neurology	62	2138	2004	15184642	23483706|24417445|30780198|34983064	PRI		CM041444	12/7/2004	M	4352	Pathogenic/Likely_pathogenic
Spastic paraplegia 3	ATL1	14q22.1	Atlastin GTPase 1	230126	606439	Thr-Ile			156	156	Thr156Ile	NM_015915.5	467C>T	467CtoT | T156I	rs137852657	14	50591584	50591584	AD				DM		0.3615	missense	Hedera	Novel mutation in the SPG3A gene in an African American family with an early onset of hereditary spastic paraplegia.	Arch Neurol	Archives of neurology	61	1600	2004	15477516		PRI		CM043341	12/1/2005	M	21531	Pathogenic
Spastic paraplegia 3	ATL1	14q22.1	Atlastin GTPase 1	230126	606439	Gln-Lys			251	251	Gln251Lys	NM_015915.5	751C>A	751CtoA | Q251K		14	50614400	50614400	AD				DM	1	0.13	missense	Durr	Atlastin1 mutations are frequent in young-onset autosomal dominant spastic paraplegia.	Arch Neurol	Archives of neurology	61	1867	2004	15596607	34983064	PRI		CM043583	11/2/2005	M	989016	Pathogenic
Spastic paraplegia 3	ATL1	14q22.1	Atlastin GTPase 1	230126	606439	Val-Ile			253	253	Val253Ile	NM_015915.5	757G>A	757GtoA | V253I	rs864622520	14	50614406	50614406	AD				DM	6	0.41	missense	Durr	Atlastin1 mutations are frequent in young-onset autosomal dominant spastic paraplegia.	Arch Neurol	Archives of neurology	61	1867	2004	15596607	17285536|24604904|32277485|34015694|34782662|34983064|35578252	PRI		CM043584	11/2/2005	M	220424	Pathogenic/Likely_pathogenic
Spastic paraplegia 3	ATL1	14q22.1	Atlastin GTPase 1	230126	606439	Ser-Tyr			398	398	Ser398Tyr	NM_015915.5	1193C>A	1193CtoA | S398Y	rs864622083	14	50628104	50628104	AD				DM	1	0.42	missense	Durr	Atlastin1 mutations are frequent in young-onset autosomal dominant spastic paraplegia.	Arch Neurol	Archives of neurology	61	1867	2004	15596607	25761634	PRI		CM043585	11/2/2005	M	219428	Likely_pathogenic
Spastic paraplegia 3	ATL1	14q22.1	Atlastin GTPase 1	230126	606439	Phe-Leu			413	413	Phe413Leu	NM_015915.5	1237T>C	1237TtoC | F413L		14	50628148	50628148	AD				DM		0.86	missense	Durr	Atlastin1 mutations are frequent in young-onset autosomal dominant spastic paraplegia.	Arch Neurol	Archives of neurology	61	1867	2004	15596607		PRI		CM043586	11/2/2005	M
Spastic paraplegia 3	ATL1	14q22.1	Atlastin GTPase 1	230126	606439	Asn-Thr			440	440	Asn440Thr	NM_015915.5	1319A>C	1319AtoC | N440T		14	50628230	50628230	AD				DM		0.965833	missense	Durr	Atlastin1 mutations are frequent in young-onset autosomal dominant spastic paraplegia.	Arch Neurol	Archives of neurology	61	1867	2004	15596607		PRI		CM043587	11/2/2005	M
Spastic paraplegia 3	ATL1	14q22.1	Atlastin GTPase 1	230126	606439	Arg-Trp			495	495	Arg495Trp	NM_015915.5	1483C>T	1483CtoT | R495W	rs864622269	14	50628394	50628394	AD	1	3.2306e-05	30954	DM	3	0.9	missense	Durr	Atlastin1 mutations are frequent in young-onset autosomal dominant spastic paraplegia.	Arch Neurol	Archives of neurology	61	1867	2004	15596607	20816793|23079343|30780198|34983064|35788923	PRI		CM043588	11/2/2005	M	219827	Pathogenic/Likely_pathogenic
Spastic paraplegia 3	ATL1	14q22.1	Atlastin GTPase 1	230126	606439	Ser-Asn			519	519	Ser519Asn	NM_015915.5	1556G>A	1556GtoA | S519N	rs751861796	14	50629999	50629999	AD	3	9.68804e-05	30966	DM	1	0.28	missense	Durr	Atlastin1 mutations are frequent in young-onset autosomal dominant spastic paraplegia.	Arch Neurol	Archives of neurology	61	1867	2004	15596607	33726816	PRI		CM043589	11/2/2005	M	538582	Uncertain_significance
Spastic paraplegia 3	ATL1	14q22.1	Atlastin GTPase 1	230126	606439	Ile-Ser			315	315	Ile315Ser	NM_015915.5	944T>G	944TtoG | I315S		14	50620680	50620680	AD				DM		0.591223	missense	Abel	Early onset autosomal dominant spastic paraplegia caused by novel mutations in SPG3A.	Neurogenetics	Neurogenetics	5	239	2004	15517445		PRI		CM045313	1/1/2006	M	1175850	Likely_pathogenic
Spastic paraplegia 3	ATL1	14q22.1	Atlastin GTPase 1	230126	606439	Phe-Ser			151	151	Phe151Ser	NM_015915.5	452T>C	452TtoC | F151S		14	50591569	50591569	AD				DM	2	0.72	missense	Abel	Early onset autosomal dominant spastic paraplegia caused by novel mutations in SPG3A.	Neurogenetics	Neurogenetics	5	239	2004	15517445	27601211|29180453	PRI		CM045314	1/1/2006	M
Spastic paraplegia 3	ATL1	14q22.1	Atlastin GTPase 1	230126	606439	Leu-Trp			157	157	Leu157Trp	NM_015915.5	470T>G	470TtoG | L157W	rs119476051	14	50591587	50591587	AD				DM		0.63	missense	Rainier	De novo occurrence of novel SPG3A/atlastin mutation presenting as cerebral palsy.	Arch Neurol	Archives of neurology	63	445	2006	16533974		PRI		CM065473	1/11/2006	M	4353	Pathogenic
Spastic paraplegia	ATL1	14q22.1	Atlastin GTPase 1	230126	606439	Thr-Pro			162	162	Thr162Pro	NM_015915.5	484A>C	484AtoC | T162P		14	50591601	50591601	AD				DM		0.76	missense	Namekawa	SPG3A is the most frequent cause of hereditary spastic paraplegia with onset before age 10 years.	Neurology	Neurology	66	112	2006	16401858		PRI		CM068433	8/5/2009	M
Spastic paraplegia	ATL1	14q22.1	Atlastin GTPase 1	230126	606439	Cys-Arg			375	375	Cys375Arg	NM_015915.5	1123T>C	1123TtoC | C375R		14	50628034	50628034	AD				DM?		0.315	missense	Namekawa	SPG3A is the most frequent cause of hereditary spastic paraplegia with onset before age 10 years.	Neurology	Neurology	66	112	2006	16401858		PRI		CM068434	8/5/2009	M
Spastic paraplegia 3	ATL1	14q22.1	Atlastin GTPase 1	230126	606439	Met-Thr			408	408	Met408Thr	NM_015915.5	1223T>C	1223TtoC | M408T		14	50628134	50628134	AD				DM	2	0.719952	missense	Ivanova	Hereditary spastic paraplegia 3A associated with axonal neuropathy.	Arch Neurol	Archives of neurology	64	706	2007	17502470	33177673|35925862	PRI		CM072061	1/5/2007	M	803026	Pathogenic
Spastic paraplegia 3	ATL1	14q22.1	Atlastin GTPase 1	230126	606439	Gln-Arg			191	191	Gln191Arg	NM_015915.5	572A>G	572AtoG | Q191R		14	50593895	50593895	AD				DM		0.97	missense	Ivanova	Hereditary spastic paraplegia 3A associated with axonal neuropathy.	Arch Neurol	Archives of neurology	64	706	2007	17502470		PRI		CM072062	1/5/2007	M	576063	Pathogenic
Spastic paraplegia 3	ATL1	14q22.1	Atlastin GTPase 1	230126	606439	Leu-Pro			250	250	Leu250Pro	NM_015915.5	749T>C	749TtoC | L250P		14	50614398	50614398	AD				DM	3	0.59	missense	Ivanova	Hereditary spastic paraplegia 3A associated with axonal neuropathy.	Arch Neurol	Archives of neurology	64	706	2007	17502470	25761634|34782662|34983064	PRI		CM072063	1/5/2007	M	989015	Pathogenic
Spastic paraplegia 3	ATL1	14q22.1	Atlastin GTPase 1	230126	606439	Tyr-His			336	336	Tyr336His	NM_015915.5	1006T>C	1006TtoC | Y336H		14	50621858	50621858	AD				DM	1	0.276563	missense	Ivanova	Hereditary spastic paraplegia 3A associated with axonal neuropathy.	Arch Neurol	Archives of neurology	64	706	2007	17502470	34015694	PRI	Descr. as c.1006C>T Y336H in Table 1.	CM072064	1/5/2007	M
Spastic paraplegia 3	ATL1	14q22.1	Atlastin GTPase 1	230126	606439	Gly-Val			482	482	Gly482Val	NM_015915.5	1445G>T	1445GtoT | G482V		14	50628356	50628356	AD				DM		0.79	missense	Ivanova	Hereditary spastic paraplegia 3A associated with axonal neuropathy.	Arch Neurol	Archives of neurology	64	706	2007	17502470		PRI		CM072065	1/5/2007	M
Spastic paraplegia 3	ATL1	14q22.1	Atlastin GTPase 1	230126	606439	Gly-Ala			469	469	Gly469Ala	NM_015915.5	1406G>C	1406GtoC | G469A		14	50628317	50628317	AD				DM		0.65	missense	Ivanova	Hereditary spastic paraplegia 3A associated with axonal neuropathy.	Arch Neurol	Archives of neurology	64	706	2007	17502470		PRI		CM072066	1/5/2007	M
Spastic paraplegia 3	ATL1	14q22.1	Atlastin GTPase 1	230126	606439	His-Asp			189	189	His189Asp	NM_015915.5	565C>G	565CtoG | H189D		14	50593888	50593888	AD				DM		0.7915	missense	Li	A SPG3A mutation with a novel foot phenotype of hereditary spastic paraplegia in a Chinese Han family.	Chin Med J (Engl)	Chinese medical journal	120	834	2007	17531128		PRI		CM075021	1/11/2007	M	1072586	Pathogenic
Spastic paraplegia 3	ATL1	14q22.1	Atlastin GTPase 1	230126	606439	Tyr-Cys			459	459	Tyr459Cys	NM_015915.5	1376A>G	1376AtoG | Y459C		14	50628287	50628287	AD				DM	1	0.849333	missense	Matsui	A novel mutation in the SPG3A gene (atlastin) in hereditary spastic paraplegia.	J Neurol	Journal of neurology	254	972	2007	17380240	34782662	PRI		CM076540	1/12/2007	M
Spastic paraplegia	ATL1	14q22.1	Atlastin GTPase 1	230126	606439	Ser-Phe			259	259	Ser259Phe	NM_015915.5	776C>T	776CtoT | S259F		14	50614425	50614425	AD				DM		0.25	missense	Smith	Four novel SPG3A/atlastin mutations identified in autosomal dominant hereditary spastic paraplegia kindreds with intra-familial variability in age of onset and complex phenotype.	Clin Genet	Clinical genetics	75	485	2009	19459885		PRI		CM092579	8/5/2009	M	949900	Pathogenic
Spastic paraplegia	ATL1	14q22.1	Atlastin GTPase 1	230126	606439	Arg-Leu			239	239	Arg239Leu	NM_015915.5	716G>T	716GtoT | R239L		14	50613344	50613344	AD				DM?		0.696794	missense	Smith	Four novel SPG3A/atlastin mutations identified in autosomal dominant hereditary spastic paraplegia kindreds with intra-familial variability in age of onset and complex phenotype.	Clin Genet	Clinical genetics	75	485	2009	19459885		PRI		CM092580	8/5/2009	M	859493	Likely_pathogenic
Spastic paraplegia	ATL1	14q22.1	Atlastin GTPase 1	230126	606439	Ala-Thr			165	165	Ala165Thr	NM_015915.5	493G>A	493GtoA | A165T		14	50591610	50591610	AD				DM?		0.1	missense	Smith	Four novel SPG3A/atlastin mutations identified in autosomal dominant hereditary spastic paraplegia kindreds with intra-familial variability in age of onset and complex phenotype.	Clin Genet	Clinical genetics	75	485	2009	19459885		PRI		CM092581	8/5/2009	M
Spastic paraplegia	ATL1	14q22.1	Atlastin GTPase 1	230126	606439	His-Arg			247	247	His247Arg	NM_015915.5	740A>G	740AtoG | H247R		14	50614389	50614389	AD				DM?		0.253357	missense	Smith	Four novel SPG3A/atlastin mutations identified in autosomal dominant hereditary spastic paraplegia kindreds with intra-familial variability in age of onset and complex phenotype.	Clin Genet	Clinical genetics	75	485	2009	19459885		PRI		CM092582	8/5/2009	M	1065628	Likely_pathogenic
Spastic paraplegia	ATL1	14q22.1	Atlastin GTPase 1	230126	606439	Lys-Arg			407	407	Lys407Arg	NM_015915.5	1220A>G	1220AtoG | K407R		14	50628131	50628131	AD				DM	1	0.265833	missense	Svenstrup	Sequence variants in SPAST, SPG3A and HSPD1 in hereditary spastic paraplegia.	J Neurol Sci	Journal of the neurological sciences	284	90	2009	19423133	36109173	PRI		CM094715	13/8/2009	M
Spastic paraplegia	ATL1	14q22.1	Atlastin GTPase 1	230126	606439	Arg-His			416	416	Arg416His	NM_015915.5	1247G>A	1247GtoA | R416H	rs1395551564	14	50628158	50628158	AD	1	3.22956e-05	30964	DM		0.24	missense	de Leva	Complex phenotype in an Italian family with a novel mutation in SPG3A.	J Neurol	Journal of neurology	257	328	2010	19768483		PRI		CM101530	16/3/2010	M	858305	Uncertain_significance
Spastic paraplegia 3	ATL1	14q22.1	Atlastin GTPase 1	230126	606439	Ser-Phe			398	398	Ser398Phe	NM_015915.5	1193C>T	1193CtoT | S398F		14	50628104	50628104	AD				DM		0.42	missense	Fusco	Hereditary spastic paraplegia and axonal motor neuropathy caused by a novel SPG3A de novo mutation.	Brain Dev	Brain & development	32	592	2010	19735987		PRI		CM106688	12/10/2010	M
Spastic paraplegia	ATL1	14q22.1	Atlastin GTPase 1	230126	606439	Gln-Glu			154	154	Gln154Glu	NM_015915.5	460C>G	460CtoG | Q154E		14	50591577	50591577	AD				DM	1	0.29	missense	Alvarez	Mutational spectrum of the SPG4 (SPAST) and SPG3A (ATL1) genes in Spanish patients with hereditary spastic paraplegia.	BMC Neurol	BMC neurology	10	89	2010	20932283	33177673	PRI		CM107593	12/11/2010	M
Spastic paraplegia	ATL1	14q22.1	Atlastin GTPase 1	230126	606439	Phe-Val			413	413	Phe413Val	NM_015915.5	1237T>G	1237TtoG | F413V		14	50628148	50628148	AD				DM		0.12	missense	Alvarez	Mutational spectrum of the SPG4 (SPAST) and SPG3A (ATL1) genes in Spanish patients with hereditary spastic paraplegia.	BMC Neurol	BMC neurology	10	89	2010	20932283		PRI		CM107594	12/11/2010	M
Neuropathy, hereditary sensory, type I	ATL1	14q22.1	Atlastin GTPase 1	230126	606439	Asn-Lys			355	355	Asn355Lys	NM_015915.5	1065C>A	1065CtoA | N355K		14	50623194	50623194	AD				DM	1	0.41	missense	Guelly	Targeted high-throughput sequencing identifies mutations in atlastin-1 as a cause of hereditary sensory neuropathy type I.	Am J Hum Genet	American journal of human genetics	88	99	2011	21194679	22340599|27260292	PRI		CM110111	11/1/2011	M	30579	Pathogenic
Neuropathy, hereditary sensory, type I	ATL1	14q22.1	Atlastin GTPase 1	230126	606439	Glu-Gln			66	66	Glu66Gln	NM_015915.5	196G>C	196GtoC | E66Q	rs200314808	14	50587992	50587992	AD	2	6.45911e-05	30964	DM?		0.11	missense	Guelly	Targeted high-throughput sequencing identifies mutations in atlastin-1 as a cause of hereditary sensory neuropathy type I.	Am J Hum Genet	American journal of human genetics	88	99	2011	21194679		PRI		CM110112	11/1/2011	M	30580	Uncertain_significance
Spastic paraplegia 3	ATL1	14q22.1	Atlastin GTPase 1	230126	606439	Met-Thr			347	347	Met347Thr	NM_015915.5	1040T>C	1040TtoC | M347T		14	50621892	50621892	AD				DM	1	0.88978	missense	Al-Maawali	Hereditary spastic paraplegia associated with axonal neuropathy: a novel mutation of SPG3A in a large family.	J Clin Neuromuscul Dis	Journal of clinical neuromuscular disease	12	143	2011	21321493	25637064	PRI		CM111079	18/2/2011	M	805504	Uncertain_significance
Spastic paraplegia	ATL1	14q22.1	Atlastin GTPase 1	230126	606439	Tyr-Cys			196	196	Tyr196Cys	NM_015915.5	587A>G	587AtoG | Y196C		14	50595589	50595589	AD				DM	2	0.91	missense	McCorquodale	Mutation screening of spastin, atlastin, and REEP1 in hereditary spastic paraplegia.	Clin Genet	Clinical genetics	79	523	2011	20718791	25761634|36109173	PRI		CM112805	6/5/2011	M	449532	Conflicting_interpretations_of_pathogenicity
Spastic paraplegia with thin corpus callosum	ATL1	14q22.1	Atlastin GTPase 1	230126	606439	Arg-Cys			416	416	Arg416Cys	NM_015915.5	1246C>T	1246CtoT | R416C	rs387906941	14	50628157	50628157	AD				DM	5	0.62	missense	Orlacchio	Late-onset hereditary spastic paraplegia with thin corpus callosum caused by a new SPG3A mutation.	J Neurol	Journal of neurology	258	1361	2011	21336785	22581552|29980238|30780198|31227335|31630374	PRI		CM115379	12/7/2011	M	30582	Pathogenic
Spastic paraplegia 3	ATL1	14q22.1	Atlastin GTPase 1	230126	606439	Pro-Ser			344	344	Pro344Ser	NM_015915.5	1030C>T	1030CtoT | P344S		14	50621882	50621882	AD				DM		0.581365	missense	Fusco	Very early onset and severe complicated phenotype caused by a new spastic paraplegia 3A gene mutation.	J Child Neurol	Journal of child neurology	27	1348	2012	22378671		PRI	Descr. as C>T P344S>CT.	CM1213077	10/7/2013	M
Spastic paraplegia	ATL1	14q22.1	Atlastin GTPase 1	230126	606439	Pro-Ser			342	342	Pro342Ser	NM_015915.5	1024C>T	1024CtoT | P342S		14	50621876	50621876	AD				DM?		0.491543	missense	Dufke	A high-throughput resequencing microarray for autosomal dominant spastic paraplegia genes.	Neurogenetics	Neurogenetics	13	215	2012	22552817		PRI		CM1213386	27/10/2014	M
Spastic paraplegia	ATL1	14q22.1	Atlastin GTPase 1	230126	606439	Ser-Thr			153	153	Ser153Thr	NM_015915.5	458G>C	458GtoC | S153T		14	50591575	50591575	AD				DM?		0.14	missense	Dufke	A high-throughput resequencing microarray for autosomal dominant spastic paraplegia genes.	Neurogenetics	Neurogenetics	13	215	2012	22552817		PRI		CM1213392	28/10/2014	M
Spastic paraplegia	ATL1	14q22.1	Atlastin GTPase 1	230126	606439	Val-Ala			163	163	Val163Ala	NM_015915.5	488T>C	488TtoC | V163A		14	50591605	50591605	AD				DM		0.916667	missense	de Bot	ATL1 and REEP1 mutations in hereditary and sporadic upper motor neuron syndromes.	J Neurol	Journal of neurology	260	869	2013	23108492		PRI		CM131809	25/3/2013	M	803025	Pathogenic
Spastic paraplegia	ATL1	14q22.1	Atlastin GTPase 1	230126	606439	Pro-Gln			342	342	Pro342Gln	NM_015915.5	1025C>A	1025CtoA | P342Q		14	50621877	50621877	AD				DM		0.581365	missense	de Bot	ATL1 and REEP1 mutations in hereditary and sporadic upper motor neuron syndromes.	J Neurol	Journal of neurology	260	869	2013	23108492		PRI		CM131810	25/3/2013	M
Spastic paraplegia	ATL1	14q22.1	Atlastin GTPase 1	230126	606439	Arg-Gln			415	415	Arg415Gln	NM_015915.5	1244G>A	1244GtoA | R415Q	rs397514712	14	50628155	50628155	AD				DM	1	0.83	missense	Varga	Do Not Trust the Pedigree: Reduced and Sex-Dependent Penetrance at a Novel Mutation Hotspot in ATL1 Blurs Autosomal Dominant Inheritance of Spastic Paraplegia.	Hum Mutat	Human mutation	34	860	2013	23483706	31589614	PRI		CM135910	2/7/2013	M	56844	Conflicting_interpretations_of_pathogenicity
Spastic paraplegia	ATL1	14q22.1	Atlastin GTPase 1	230126	606439	Gly-Glu			482	482	Gly482Glu	NM_015915.5	1445G>A	1445GtoA | G482E		14	50628356	50628356	AD				DM		0.976119	missense	Novarino	Exome sequencing links corticospinal motor neuron disease to common neurodegenerative disorders.	Science	Science	343	506	2014	24482476		PRI	see Table S3.	CM141038	13/2/2014	M
Spastic paraplegia	ATL1	14q22.1	Atlastin GTPase 1	230126	606439	Ser-Arg			414	414	Ser414Arg	NM_015915.5	1242C>G	1242CtoG | S414R		14	50628153	50628153	AD				DM	0	0.72	missense	Lu	Genetic analysis of SPG4 and SPG3A genes in a cohort of Chinese patients with hereditary spastic paraplegia.	J Neurol Sci	Journal of the neurological sciences	347	368	2014	25454648	29980238	PRI		CM1412354	19/12/2014	M
Spastic paraplegia 3	ATL1	14q22.1	Atlastin GTPase 1	230126	606439	Arg-Gln			118	118	Arg118Gln	NM_015915.5	353G>A	353GtoA | R118Q	rs606231265	14	50591011	50591011	AD				DM		0.8	missense	Khan	Evidence for autosomal recessive inheritance in SPG3A caused by homozygosity for a novel ATL1 missense mutation.	Eur J Hum Genet	European journal of human genetics : EJHG	22	1180	2014	24473461		PRI		CM1415271	6/7/2016	M	157549	Uncertain_significance
Spastic paraplegia 3	ATL1	14q22.1	Atlastin GTPase 1	230126	606439	Gln-Pro			420	420	Gln420Pro	NM_015915.5	1259A>C	1259AtoC | Q420P		14	50628170	50628170	AD				DM		0.271667	missense	Koh		Neurol Clin Neurosci	Neurology and Clinical Neuroscience	2	1	2014			PRI	De novo.	CM1417227	14/6/2018	M
Spastic paraplegia 3A, neonatal onset	ATL1	14q22.1	Atlastin GTPase 1	230126	606439	Gly-Asp			409	409	Gly409Asp	NM_015915.5	1226G>A	1226GtoA | G409D		14	50628137	50628137	AD				DM		0.99	missense	Yonekawa	Extremely severe complicated spastic paraplegia 3A with neonatal onset.	Pediatr Neurol	Pediatric neurology	51	726	2014	25193411		PRI		CM148611	19/9/2014	M	870859	Pathogenic
Spastic paraplegia	ATL1	14q22.1	Atlastin GTPase 1	230126	606439	Asn-Lys			436	436	Asn436Lys	NM_015915.5	1308T>A	1308TtoA | N436K		14	50628219	50628219	AD				DM		0.7	missense	Leonardi	De novo mutations in SPG3A: a challenge in differential diagnosis and genetic counselling.	Neurol Sci	Neurological sciences : official journal of the Italian Neurological Society and of the Italian Society of Clinical Neurophysiology	36	1063	2015	25637064		PRI		CM150754	6/2/2015	M	623841	Likely_pathogenic
Spastic paraplegia	ATL1	14q22.1	Atlastin GTPase 1	230126	606439	Arg-Thr			158	158	Arg158Thr	NM_015915.5	473G>C	473GtoC | R158T		14	50591590	50591590	AD				DM?		0.11	missense	Elert-Dobkowska	Molecular spectrum of the SPAST, ATL1 and REEP1 gene mutations associated with the most common hereditary spastic paraplegias in a group of Polish patients.	J Neurol Sci	Journal of the neurological sciences	359	35	2015	26671083		PRI		CM1512271	23/11/2015	M
Spastic paraplegia	ATL1	14q22.1	Atlastin GTPase 1	230126	606439	Gly-Arg			244	244	Gly244Arg	NM_015915.5	730G>A	730GtoA | G244R		14	50614379	50614379	AD				DM?		0.13	missense	Elert-Dobkowska	Molecular spectrum of the SPAST, ATL1 and REEP1 gene mutations associated with the most common hereditary spastic paraplegias in a group of Polish patients.	J Neurol Sci	Journal of the neurological sciences	359	35	2015	26671083		PRI		CM1512272	23/11/2015	M
Spastic paraplegia	ATL1	14q22.1	Atlastin GTPase 1	230126	606439	Ile-Lys			333	333	Ile333Lys	NM_015915.5	998T>A	998TtoA | I333K	rs1035663395	14	50621850	50621850	AD				DM?		0.783266	missense	Elert-Dobkowska	Molecular spectrum of the SPAST, ATL1 and REEP1 gene mutations associated with the most common hereditary spastic paraplegias in a group of Polish patients.	J Neurol Sci	Journal of the neurological sciences	359	35	2015	26671083		PRI		CM1512273	23/11/2015	M
Spastic paraplegia	ATL1	14q22.1	Atlastin GTPase 1	230126	606439	Ser-Ala			346	346	Ser346Ala	NM_015915.5	1036T>G	1036TtoG | S346A		14	50621888	50621888	AD				DM		0.755262	missense	Zhao	Mutation analysis of four Chinese families with pure hereditary spastic paraplegia: pseudo- X-linked dominant inheritance and male lethality due to a novel ATL1 mutation.	Genet Mol Res	Genetics and molecular research	14	14690	2015	26600529		PRI	Descr. as c.1204T>G p.Ser346Ala.	CM1513436	5/1/2016	M
Ataxia/Dystonia/Spasticity/Myotonia	ATL1	14q22.1	Atlastin GTPase 1	230126	606439	Lys-Term			330	330	Lys330Term	NM_015915.5	988A>T	988AtoT | K330*	rs786205487	14	50620724	50620724	AD				DM		0.99	nonsense	Abouelhoda	Clinical genomics can facilitate countrywide estimation of autosomal recessive disease burden.	Genet Med	Genetics in medicine : official journal of the American College of Medical Genetics	18	1244	2016	27124789		PRI	Descr. in supplementary table S2.	CM1618636	13/6/2017	M	191046	Likely_pathogenic
Abnormality of the nervous system	ATL1	14q22.1	Atlastin GTPase 1	230126	606439	Asn-Ile			355	355	Asn355Ile	NM_015915.5	1064A>T	1064AtoT | N355I		14	50623193	50623193	AD				DM	1	0.631083	missense	Retterer	Clinical application of whole-exome sequencing across clinical indications.	Genet Med	Genetics in medicine : official journal of the American College of Medical Genetics	18	696	2016	26633542	28736820	PRI	Descr. in supplemental table 3 (Chr and Position mis-aligned in table), conf. by PC <2388>.	CM1618796	17/7/2017	M
Abnormality of the nervous system	ATL1	14q22.1	Atlastin GTPase 1	230126	606439	Lys-Asn			407	407	Lys407Asn	NM_015915.5	1221G>C	1221GtoC | K407N		14	50628132	50628132	AD				DM		0.19	missense	Retterer	Clinical application of whole-exome sequencing across clinical indications.	Genet Med	Genetics in medicine : official journal of the American College of Medical Genetics	18	696	2016	26633542		PRI	Descr. in supplemental table 3 (Chr and Position mis-aligned in table), conf. by PC <2388>.	CM1618797	17/7/2017	M
Spastic paraplegia	ATL1	14q22.1	Atlastin GTPase 1	230126	606439	Arg-Term			217	217	Arg217Term	NM_015915.5	649C>T	649CtoT | R217*	rs1159790126	14	50613277	50613277	AD				DM		0.99	nonsense	Willkomm	Homozygous mutation in Atlastin GTPase 1 causes recessive hereditary spastic paraplegia.	J Hum Genet	Journal of human genetics	61	571	2016	26888483		PRI		CM167320	6/7/2016	M
Axonal neuropathy, sensorimotor	ATL1	14q22.1	Atlastin GTPase 1	230126	606439	Leu-Pro			401	401	Leu401Pro	NM_015915.5	1202T>C	1202TtoC | L401P		14	50628113	50628113	AD				DM		0.39	missense	Andersen	Cerebral palsy is not a diagnosis: A case report of a novel atlastin-1 mutation.	J Paediatr Child Health	Journal of paediatrics and child health	52	669	2016	27333849		PRI		CM167321	6/7/2016	M
Spastic paraplegia	ATL1	14q22.1	Atlastin GTPase 1	230126	606439	Asn-Ser			104	104	Asn104Ser	NM_015915.5	311A>G	311AtoG | N104S	rs377736535	14	50590969	50590969	AD				DM		0.44	missense	M茅sz谩rosov谩	Disease-Causing Variants in the ATL1 Gene Are a Rare Cause of Hereditary Spastic Paraplegia among Czech Patients.	Ann Hum Genet	Annals of human genetics	81	249	2017	28736820		PRI		CM1716009	6/12/2017	M	450586	Uncertain_significance
Spastic paraplegia	ATL1	14q22.1	Atlastin GTPase 1	230126	606439	Met-Val			169	169	Met169Val	NM_015915.5	505A>G	505AtoG | M169V		14	50591622	50591622	AD				DM		0.96	missense	M茅sz谩rosov谩	Disease-Causing Variants in the ATL1 Gene Are a Rare Cause of Hereditary Spastic Paraplegia among Czech Patients.	Ann Hum Genet	Annals of human genetics	81	249	2017	28736820		PRI		CM1716010	6/12/2017	M
Spastic paraplegia	ATL1	14q22.1	Atlastin GTPase 1	230126	606439	Ser-Gly			306	306	Ser306Gly	NM_015915.5	916A>G	916AtoG | S306G		14	50620652	50620652	AD				DM		0.17	missense	M茅sz谩rosov谩	Disease-Causing Variants in the ATL1 Gene Are a Rare Cause of Hereditary Spastic Paraplegia among Czech Patients.	Ann Hum Genet	Annals of human genetics	81	249	2017	28736820		PRI		CM1716011	6/12/2017	M
Spastic paraplegia	ATL1	14q22.1	Atlastin GTPase 1	230126	606439	Met-Leu			347	347	Met347Leu	NM_015915.5	1039A>C	1039AtoC | M347L		14	50621891	50621891	AD				DM		0.5	missense	M茅sz谩rosov谩	Disease-Causing Variants in the ATL1 Gene Are a Rare Cause of Hereditary Spastic Paraplegia among Czech Patients.	Ann Hum Genet	Annals of human genetics	81	249	2017	28736820		PRI		CM1716012	6/12/2017	M
Amyotrophic lateral sclerosis	ATL1	14q22.1	Atlastin GTPase 1	230126	606439	Asp-Glu			102	102	Asp102Glu	NM_015915.5	306C>A	306CtoA | D102E		14	50590964	50590964	AD	5	0.000161499	30960	DM?		0.24	missense	Nishiyama	Comprehensive targeted next-generation sequencing in Japanese familial amyotrophic lateral sclerosis.	Neurobiol Aging	Neurobiology of aging	53	1940	2017	28160950		PRI	Patient also carries c.6043G>A p.Asp2015Asn in SPG11.	CM1723903	13/11/2018	M	538585	Likely_benign
Spastic paraplegia	ATL1	14q22.1	Atlastin GTPase 1	230126	606439	Gly-Arg			410	410	Gly410Arg	NM_015915.5	1228G>A	1228GtoA | G410R		14	50628139	50628139	AD				DM?		0.340917	missense	Zhao	Clinical features and genotype-phenotype correlation analysis in patients with <i>ATL1</i> mutations: A literature reanalysis.	Transl Neurodegener	Translational neurodegeneration	6	9	2017	28396731		PRI	See Table S1	CM174248	20/4/2017	M	446865	Likely_pathogenic
Spastic paraplegia 3A	ATL1	14q22.1	Atlastin GTPase 1	230126	606439	Asn-Asp			245	245	Asn245Asp	NM_015915.5	733A>G	733AtoG | N245D		14	50614382	50614382	AD				DM?		0.62	missense	Dong	Clinical spectrum and genetic landscape for hereditary spastic paraplegias in China.	Mol Neurodegener	Molecular neurodegeneration	13		2018	29980238		PRI	Described in suppl. table 1 reported from previous reported studies. No reference supplied.	CM1810484	6/8/2018	M
Spastic paraplegia 3A	ATL1	14q22.1	Atlastin GTPase 1	230126	606439	Phe-Val			402	402	Phe402Val	NM_015915.5	1204T>G	1204TtoG | F402V		14	50628115	50628115	AD				DM?		0.514667	missense	Dong	Clinical spectrum and genetic landscape for hereditary spastic paraplegias in China.	Mol Neurodegener	Molecular neurodegeneration	13		2018	29980238		PRI	Described in suppl. table 1 reported from previous reported studies. No reference supplied.	CM1810485	6/8/2018	M
Spastic paraplegia, autosomal dominant	ATL1	14q22.1	Atlastin GTPase 1	230126	606439	Ala-Ser			350	350	Ala350Ser	NM_015915.5	1048G>T	1048GtoT | A350S		14	50623177	50623177	AD				DM	1	0.14	missense	Dong	Clinical spectrum and genetic landscape for hereditary spastic paraplegias in China.	Mol Neurodegener	Molecular neurodegeneration	13		2018	29980238	31227335	PRI	Suppl. Fig.1.	CM1810560	6/8/2018	M	1068421	Likely_pathogenic
Spastic paraplegia	ATL1	14q22.1	Atlastin GTPase 1	230126	606439	Arg-Pro			403	403	Arg403Pro	NM_015915.5	1208G>C	1208GtoC | R403P		14	50628119	50628119	AD				DM		0.480333	missense	Thiffault	Clinical genome sequencing in an unbiased pediatric cohort.	Genet Med	Genetics in medicine : official journal of the American College of Medical Genetics	21	303	2018	30008475		PRI	[De novo]	CM1823141	4/3/2019	M
Spastic paraplegia 3	ATL1	14q22.1	Atlastin GTPase 1	230126	606439	Leu-Ser			157	157	Leu157Ser	NM_015915.5	470T>C	470TtoC | L157S		14	50591587	50591587	AD				DM	1	0.18	missense	Duz	Three novel mutations in 20 patients with hereditary spastic paraparesis.	Neurol Sci	Neurological sciences : official journal of the Italian Neurological Society and of the Italian Society of Clinical Neurophysiology	39	1551	2018	29907907	34983064	PRI		CM188779	3/7/2018	M	989013	Pathogenic
Spastic paraplegia	ATL1	14q22.1	Atlastin GTPase 1	230126	606439	Met-Ile			347	347	Met347Ile	NM_015915.5	1041G>A	1041GtoA | M347I		14	50621893	50621893	AD				DM		0.399	missense	Kadnikova	Mutational Spectrum of Spast (Spg4) and Atl1 (Spg3a) Genes In Russian Patients With Hereditary Spastic Paraplegia.	Sci Rep	Scientific reports	9	14412	2019	31594988		PRI		CM1917722	2/12/2019	M	538583	Uncertain_significance
Spastic paraplegia	ATL1	14q22.1	Atlastin GTPase 1	230126	606439	Val-Met			405	405	Val405Met	NM_015915.5	1213G>A	1213GtoA | V405M	rs201240362	14	50628124	50628124	AD	1	3.22893e-05	30970	DM	0	0.2	missense	Kadnikova	Mutational Spectrum of Spast (Spg4) and Atl1 (Spg3a) Genes In Russian Patients With Hereditary Spastic Paraplegia.	Sci Rep	Scientific reports	9	14412	2019	31594988	34426522	PRI		CM1917723	2/12/2019	M	471245	Uncertain_significance
Spastic paraplegia	ATL1	14q22.1	Atlastin GTPase 1	230126	606439	Ile-Met			335	335	Ile335Met	NM_015915.5	1005C>G	1005CtoG | I335M		14	50621857	50621857	AD				DM		0.31	missense	Chen	Chinese patients with adrenoleukodystrophy and Zellweger spectrum disorder presenting with hereditary spastic paraplegia.	Parkinsonism Relat Disord	Parkinsonism & related disorders	65	256	2019	31227335		PRI	Described in supplementary tables.	CM1917919	5/12/2019	M
Spastic paraplegia	ATL1	14q22.1	Atlastin GTPase 1	230126	606439	Ala-Val			445	445	Ala445Val	NM_015915.5	1334C>T	1334CtoT | A445V		14	50628245	50628245	AD				DM		0.58	missense	Chen	Chinese patients with adrenoleukodystrophy and Zellweger spectrum disorder presenting with hereditary spastic paraplegia.	Parkinsonism Relat Disord	Parkinsonism & related disorders	65	256	2019	31227335		PRI	Described in supplementary tables.	CM1917920	5/12/2019	M	645964	Uncertain_significance
Failure to thrive, gross motor and speech delay, bilateral vocal cord paralysis and hypotonia	ATL1	14q22.1	Atlastin GTPase 1	230126	606439	Val-Met			326	326	Val326Met	NM_015915.5	976G>A	976GtoA | V326M		14	50620712	50620712	AD				DM?		0.68	missense	Monies	Lessons Learned from Large-Scale, First-Tier Clinical Exome Sequencing in a Highly Consanguineous Population.	Am J Hum Genet	American journal of human genetics	104	1182	2019	31130284		PRI	Ambiguous (VUS). Heterozygote. See Table S1.	CM1924623	20/7/2020	M
Spastic paraplegia	ATL1	14q22.1	Atlastin GTPase 1	230126	606439	Asn-Thr			355	355	Asn355Thr	NM_015915.5	1064A>C	1064AtoC | N355T		14	50623193	50623193	AD				DM		0.508988	missense	Elert-Dobkowska	Next-generation sequencing study reveals the broader variant spectrum of hereditary spastic paraplegia and related phenotypes.	Neurogenetics	Neurogenetics	20	27	2019	30778698		PRI		CM193530	27/3/2019	M
Spastic paraplegia	ATL1	14q22.1	Atlastin GTPase 1	230126	606439	Ile-Thr			312	312	Ile312Thr	NM_015915.5	935T>C	935TtoC | I312T		14	50620671	50620671	AD				DM		0.59	missense	Yan	Clinical and genetic characterization of a cohort of Chinese patients with hereditary spastic paraplegia.	Clin Genet	Clinical genetics	95	637	2019	30780198		PRI		CM195414	9/5/2019	M
Spastic paraplegia	ATL1	14q22.1	Atlastin GTPase 1	230126	606439	Gln-Arg			251	251	Gln251Arg	NM_015915.5	752A>G	752AtoG | Q251R		14	50614401	50614401	AD				DM		0.42	missense	Xiao	Novel <i>ATL1</i> mutation in a Chinese family with hereditary spastic paraplegia: A case report and review of literature.	World J Clin Cases	World journal of clinical cases	7	1358	2019	31236401		PRI		CM198118	2/7/2019	M
Spasticity	ATL1	14q22.1	Atlastin GTPase 1	230126	606439	Glu-Lys			248	248	Glu248Lys	NM_015915.5	742G>A	742GtoA | E248K		14	50614391	50614391	AD				DM		0.86	missense	Ngo	A diagnostic ceiling for exome sequencing in cerebellar ataxia and related neurological disorders.	Hum Mutat	Human mutation	41	487	2020	31692161		PRI		CM200471	6/2/2020	M
Spastic diplegia and subcortical/periventricular T2 hyperintensities	ATL1	14q22.1	Atlastin GTPase 1	230126	606439	Ala-Val			350	350	Ala350Val	NM_015915.5	1049C>T	1049CtoT | A350V		14	50623178	50623178	AD				DM?		0.757595	missense	Jin	Mutations disrupting neuritogenesis genes confer risk for cerebral palsy.	Nat Genet	Nature genetics	52	1046	2020	32989326		PRI	[De novo]. Described in supplementary tables.	CM2013948	13/10/2020	M
Spastic-dystonic quadriplegia, periventricular leukamalacia and intellectual disability	ATL1	14q22.1	Atlastin GTPase 1	230126	606439	Lys-Gln			406	406	Lys406Gln	NM_015915.5	1216A>C	1216AtoC | K406Q		14	50628127	50628127	AD				DM?		0.3	missense	Jin	Mutations disrupting neuritogenesis genes confer risk for cerebral palsy.	Nat Genet	Nature genetics	52	1046	2020	32989326		PRI	[De novo]. Described in supplementary tables.	CM2013949	13/10/2020	M	1068213	Likely_pathogenic
Spastic paraplegia, autosomal dominant	ATL1	14q22.1	Atlastin GTPase 1	230126	606439	Trp-Term			491	491	Trp491Term	NM_015915.5	1472G>A	1472GtoA | W491*		14	50628383	50628383	AD				DM		0.99	nonsense	Salinas	The odyssey of complex neurogenetic disorders: From undetermined to positive.	Am J Med Genet C Semin Med Genet	American journal of medical genetics. Part C, Seminars in medical genetics	184	876	2020	33084218		PRI	See Table S1.	CM2027361	1/4/2021	M	982034	Pathogenic
Spastic paraplegia 3A	ATL1	14q22.1	Atlastin GTPase 1	230126	606439	Pro-Arg			342	342	Pro342Arg	NM_015915.5	1025C>G	1025CtoG | P342R		14	50621877	50621877	AD				DM		0.96	missense	Hsu	Clinical and genetic characterization of hereditary spastic paraplegia type 3A in Taiwan.	Parkinsonism Relat Disord	Parkinsonism & related disorders	87	87	2021	34015694		PRI	[De novo]	CM2113864	15/9/2021	M
Spasticity	ATL1	14q22.1	Atlastin GTPase 1	230126	606439	Ile-Thr			441	441	Ile441Thr	NM_015915.5	1322T>C	1322TtoC | I441T		14	50628233	50628233	AD				DM		0.836	missense	Sainio	Effectiveness of clinical exome sequencing in adult patients with difficult-to-diagnose neurological disorders.	Acta Neurol Scand	Acta neurologica Scandinavica	epub	epub	2021	34418069		PRI		CM2119754	29/11/2021	M
Charcot-Marie-Tooth disease, axonal	ATL1	14q22.1	Atlastin GTPase 1	230126	606439	His-Arg			391	391	His391Arg	NM_015915.5	1172A>G	1172AtoG | H391R		14	50628083	50628083	AD				DM?		0.99	missense	Uch么a Cavalcanti	Charcot-Marie-Tooth disease: Genetic profile of patients from a large Brazilian neuromuscular reference center.	J Peripher Nerv Syst	Journal of the peripheral nervous system : JPNS	26	290	2021	34190362		PRI	Described in supplementary tables. Classified as VUS.	CM2125101	8/2/2022	M
Spastic paraplegia	ATL1	14q22.1	Atlastin GTPase 1	230126	606439	Phe-Leu			413	413	Phe413Leu	NM_015915.5	1239T>G	1239TtoG | F413L		14	50628150	50628150	AD				DM		0.18	missense	Giordani	Clinical and molecular characterization of a large cohort of childhood onset hereditary spastic paraplegias.	Sci Rep	Scientific reports	11	22248	2021	34782662		PRI	Likely pathogenic. See Supplemental Table 1.	CM2126687	17/3/2022	M
Spastic paraplegia	ATL1	14q22.1	Atlastin GTPase 1	230126	606439	Leu-Val			192	192	Leu192Val	NM_015915.5	574C>G	574CtoG | L192V		14	50595576	50595576	AD				DM		0.85	missense	Giordani	Clinical and molecular characterization of a large cohort of childhood onset hereditary spastic paraplegias.	Sci Rep	Scientific reports	11	22248	2021	34782662		PRI	Likely pathogenic. See Supplemental Table 1.	CM2126689	17/3/2022	M
Spastic paraplegia	ATL1	14q22.1	Atlastin GTPase 1	230126	606439	Ala-Pro			277	277	Ala277Pro	NM_015915.5	829G>C	829GtoC | A277P		14	50614478	50614478	AD				DM		0.91	missense	Giordani	Clinical and molecular characterization of a large cohort of childhood onset hereditary spastic paraplegias.	Sci Rep	Scientific reports	11	22248	2021	34782662		PRI	Likely pathogenic. See Supplemental Table 1.	CM2126690	17/3/2022	M
Spastic paraplegia	ATL1	14q22.1	Atlastin GTPase 1	230126	606439	Leu-Gln			451	451	Leu451Gln	NM_015915.5	1352T>A	1352TtoA | L451Q		14	50628263	50628263	AD				DM		0.717459	missense	Stranneheim	Integration of whole genome sequencing into a healthcare setting: high diagnostic rates across multiple clinical entities in 3219 rare disease patients.	Genome Med	Genome medicine	13	40	2021	33726816		PRI	Precise phenotype not specified. See Table S7.	CM214268	21/5/2021	M
Spastic paraplegia 3A	ATL1	14q22.1	Atlastin GTPase 1	230126	606439	Leu-Phe			192	192	Leu192Phe	NM_015915.5	574C>T	574CtoT | L192F		14	50595576	50595576	AD				DM		0.12	missense	Bertoli-Avella	Successful application of genome sequencing in a diagnostic setting: 1007 index cases from a clinically heterogeneous cohort.	Eur J Hum Genet	European journal of human genetics : EJHG	29	141	2021	32860008		PRI	[B:NM_015915.4:c.574C>T]	CM217367	21/6/2021	M	974835	Likely_pathogenic
Spastic paraplegia	ATL1	14q22.1	Atlastin GTPase 1	230126	606439	Asp-Glu			159	159	Asp159Glu	NM_015915.5	477T>G	477TtoG | D159E		14	50591594	50591594	AD				DM?		0.43	missense	Narendiran	Novel insights into the genetic profile of hereditary spastic paraplegia in India.	J Neurogenet	Journal of neurogenetics	36	21	2022	35499206		PRI	Classified as VUS.	CM2210685	31/8/2022	M
Spastic paraplegia	ATL1	14q22.1	Atlastin GTPase 1	230126	606439	Glu-Lys			195	195	Glu195Lys	NM_015915.5	583G>A	583GtoA | E195K		14	50595585	50595585	AD				DM		0.975	missense	French	Refinements and considerations for trio whole-genome sequence analysis when investigating Mendelian diseases presenting in early childhood.	HGG Adv	Human genetics and genomics advances.	3	100113	2022	35586607		PRI	[De novo]. Likely pathogenic. See Table S3.	CM2211746	12/9/2022	M
Spastic paraplegia	ATL1	14q22.1	Atlastin GTPase 1	230126	606439	Val-Phe			40	40	Val40Phe	NM_015915.5	118G>T	118GtoT | V40F		14	50587914	50587914	AD				DM		0.335667	missense	M茅reaux	Clinical and genetic spectra of 1550 index patients with hereditary spastic paraplegia.	Brain	Brain : a journal of neurology	145	1029	2022	34983064		PRI	Suppl. Table 2. [B:NM_015915.5:c.118G>T]	CM2257358	2/8/2023	M	989012	Pathogenic
Spastic paraplegia	ATL1	14q22.1	Atlastin GTPase 1	230126	606439	Leu-His			192	192	Leu192His	NM_015915.5	575T>A	575TtoA | L192H		14	50595577	50595577	AD				DM		0.551667	missense	M茅reaux	Clinical and genetic spectra of 1550 index patients with hereditary spastic paraplegia.	Brain	Brain : a journal of neurology	145	1029	2022	34983064		PRI	Suppl. Table 2. [B:NM_015915.5:c.575T>A]	CM2257359	2/8/2023	M	989014	Pathogenic
Spastic paraplegia	ATL1	14q22.1	Atlastin GTPase 1	230126	606439	Asn-Lys			355	355	Asn355Lys	NM_015915.5	1065C>G	1065CtoG | N355K		14	50623194	50623194	AD				DM		0.7	missense	M茅reaux	Clinical and genetic spectra of 1550 index patients with hereditary spastic paraplegia.	Brain	Brain : a journal of neurology	145	1029	2022	34983064		PRI	Suppl. Table 2. [B:NM_015915.5:c.1065C>G]	CM2257361	2/8/2023	M	989017	Pathogenic
Spastic paraplegia	ATL1	14q22.1	Atlastin GTPase 1	230126	606439	Asn-Asp			436	436	Asn436Asp	NM_015915.5	1306A>G	1306AtoG | N436D		14	50628217	50628217	AD				DM		0.490532	missense	M茅reaux	Clinical and genetic spectra of 1550 index patients with hereditary spastic paraplegia.	Brain	Brain : a journal of neurology	145	1029	2022	34983064		PRI	Suppl. Table 2. [B:NM_015915.5:c.1306A>G]	CM2257365	2/8/2023	M	989062	Pathogenic
Spastic paraplegia	ATL1	14q22.1	Atlastin GTPase 1	230126	606439	Trp-Arg			515	515	Trp515Arg	NM_015915.5	1543T>C	1543TtoC | W515R		14	50628454	50628454	AD				DM		0.602952	missense	M茅reaux	Clinical and genetic spectra of 1550 index patients with hereditary spastic paraplegia.	Brain	Brain : a journal of neurology	145	1029	2022	34983064		PRI	Suppl. Table 2. [B:NM_015915.5:c.1543T>C]	CM2257366	2/8/2023	M	989063	Pathogenic
Spastic paraplegia 3A	ATL1	14q22.1	Atlastin GTPase 1	230126	606439	Thr-Ala			351	351	Thr351Ala	NM_015915.5	1051A>G	1051AtoG | T351A		14	50623180	50623180	AD				DM?		0.469786	missense	Panwala	Childhood-Onset Hereditary Spastic Paraplegia (HSP): A Case Series and Review of Literature.	Pediatr Neurol	Pediatric neurology	130	7	2022	35303589		PRI	Conf. by PC<3125b>.	CM229752	23/8/2022	M
Spastic paraplegia	ATL1	14q22.1	Atlastin GTPase 1	230126	606439	Ser-Pro			160	160	Ser160Pro	NM_015915.5	478T>C	478TtoC | S160P	rs886041897	14	50591595	50591595	AD				DM		0.14	missense	Alecu	De novo variants cause complex symptoms in HSP-ATL1 (SPG3A) and uncover genotype-phenotype correlations.	Hum Mol Genet	Human molecular genetics	32	93	2023	35925862		PRI	[De novo]. Table S1.	CM231810	31/3/2023	M	280749	Conflicting_interpretations_of_pathogenicity
Spastic paraplegia	ATL1	14q22.1	Atlastin GTPase 1	230126	606439	Asn-Lys			252	252	Asn252Lys	NM_015915.5	756C>A	756CtoA | N252K		14	50614405	50614405	AD				DM		0.67	missense	Alecu	De novo variants cause complex symptoms in HSP-ATL1 (SPG3A) and uncover genotype-phenotype correlations.	Hum Mol Genet	Human molecular genetics	32	93	2023	35925862		PRI	[De novo]. Table S1.	CM231811	31/3/2023	M	661543	Uncertain_significance
Spastic paraplegia	ATL1	14q22.1	Atlastin GTPase 1	230126	606439	Lys-Met			407	407	Lys407Met	NM_015915.5	1220A>T	1220AtoT | K407M		14	50628131	50628131	AD				DM	1	0.329405	missense	Alecu	De novo variants cause complex symptoms in HSP-ATL1 (SPG3A) and uncover genotype-phenotype correlations.	Hum Mol Genet	Human molecular genetics	32	93	2023	35925862	34983064	PRI	[De novo]. Table S1.	CM231812	31/3/2023	M	986192	Pathogenic/Likely_pathogenic
Spastic paraplegia	ATL1	14q22.1	Atlastin GTPase 1	230126	606439	Ala-Val			161	161	Ala161Val	NM_015915.5	482C>T	482CtoT | A161V		14	50591599	50591599	AD				DM?		0.374	missense	Wang	Clinical and genetic spectrum of hereditary spastic paraplegia in Chinese children.	Dev Med Child Neurol	Developmental medicine and child neurology	65	416	2023	36109173		PRI	[De novo] Classified as VUS. Descr. in suppl. table S2.	CM232257	6/4/2023	M
Spastic paraplegia	ATL1	14q22.1	Atlastin GTPase 1	230126	606439	Ala-Thr			350	350	Ala350Thr	NM_015915.5	1048G>A	1048GtoA | A350T		14	50623177	50623177	AD				DM		0.645137	missense	Wang	Clinical and genetic spectrum of hereditary spastic paraplegia in Chinese children.	Dev Med Child Neurol	Developmental medicine and child neurology	65	416	2023	36109173		PRI	[De novo]. Descr. in suppl. table S2.	CM232273	6/4/2023	M	654142	Pathogenic
Spastic paraplegia	ATL1	14q22.1	Atlastin GTPase 1	230126	606439						insertion ex. 3	NM_015915.5							AD				DM			gross	Khidiyatova		Russ J Genet	Russian journal of genetics.	58	1145	2022			PRI		CN2223087	5/1/2023	N
Spastic paraplegia, silver syndrome type	ATL1	14q22.1	Atlastin GTPase 1	230126	606439						IVS6 ds G-A +7	NM_015915.5							AD				DM?			splice	Salameh	Novel SPG3A and SPG4 mutations in two patients with Silver syndrome.	J Clin Neuromuscul Dis	Journal of clinical neuromuscular disease	11	57	2009	19730024		PRI		CS099771	11/1/2010	S
Spastic paraplegia	ATL1	14q22.1	Atlastin GTPase 1	230126	606439						IVS1 as C-T -3	NM_015915.5	35-3C>T	35minus3CtoT		14	50587828	50587828	AD				DM			canonical-splice	Shin	Novel mutation in the ATL1 with autosomal dominant hereditary spastic paraplegia presented as dysautonomia.	Auton Neurosci	Autonomic neuroscience : basic & clinical	185	141	2014	24969372		PRI		CS146786	16/7/2014	S	1015186	Uncertain_significance
Spastic paraplegia	ATL1	14q22.1	Atlastin GTPase 1	230126	606439						IVS3 ds A-G +3	NM_015915.5	417+3A>G	417plus3AtoG	rs200310890	14	50591078	50591078	AD	5	0.000161447	30970	DM			canonical-splice	Al-Dewik	Clinical exome sequencing in 509 Middle Eastern families with suspected Mendelian diseases: The Qatari experience.	Am J Med Genet A	American journal of medical genetics. Part A	179	927	2019	30919572		PRI	Autosomal dominant. Likely pathogenic. See Supplementary Table 1.	CS1925648	3/9/2020	S	313294	Benign

## Sheet: SPG4
disease	gene	chrom	genename	gdbid	omimid	amino	deletion	insertion	codon	codonAff	descr	refseq	hgvs	hgvsAll	dbsnp	chromosome	startCoord	endCoord	expected_inheritance	gnomad_AC	gnomad_AF	gnomad_AN	tag	dmsupport	rankscore	mutype	author	title	fullname	allname	vol	page	year	pmid	pmidAll	reftag	comments	acc_num	new_date	base	clinvarID	clinvar_clnsig
Spastic paraplegia	SPAST	2p24-p21	Spastin	230127	604277	Ala-Pro			551	551	Ala551Pro	NM_014946.4	1651G>C	1651GtoC | A551P		2	32144971	32144971	AD				DM		0.76	missense	Fran莽a	SPG4-related hereditary spastic paraplegia: frequency and mutation spectrum in Brazil.	Clin Genet	Clinical genetics	86	194	2014	24033003		PRI	Confirmed by PC <1819>	BM1483384	25/7/2014	M
Spastic paraplegia	SPAST	2p24-p21	Spastin	230127	604277		AACACAC^ACTagtaattcactGCCTCGTTCA		242	243	del 11 bp codon 243	NM_014946.4	727_737delAGTAATTCACT	727_737delAGTAATTCACT | 727_737del11 | 727_737del		2	32114682	32114692	AD				DM			frameshift	Fonknechten	Spectrum of SPG4 mutations in autosomal dominant spastic paraplegia.	Hum Mol Genet	Human molecular genetics	9	637	2000	10699187		PRI	Descr. as 852del11PTC + 18 aa (nucleotide numbering based on Gene seq. of AJ246003, start codon at nt.126_128).	CD000484	1/4/2000	D
Spastic paraplegia	SPAST	2p24-p21	Spastin	230127	604277		CTGCA^GGCCTtTCAGGCCACC		259	260	del 1 bp codon 260	NM_014946.4	781delT	781delT | 781del1 | 781del		2	32114736	32114736	AD				DM			frameshift	Fonknechten	Spectrum of SPG4 mutations in autosomal dominant spastic paraplegia.	Hum Mol Genet	Human molecular genetics	9	637	2000	10699187		PRI	Descr. as 906delT PTC + 17 aa (nucleotide numbering based on Gene seq. of AJ246003, start codon at nt.126_128).	CD000485	1/4/2000	D
Spastic paraplegia	SPAST	2p24-p21	Spastin	230127	604277		ATTTTTAAAG_IE_gCT^AAAGCAGT		393	391	del 1 bp codon 391	NM_014946.4	1174delG	1174delG | 1174del1 | 1174del		2	32128408	32128408	AD				DM			frameshift	Fonknechten	Spectrum of SPG4 mutations in autosomal dominant spastic paraplegia.	Hum Mol Genet	Human molecular genetics	9	637	2000	10699187		PRI	Descr. as 1299delG PTC + 3 aa (nucleotide numbering based on Gene seq. of AJ246003, start codon at nt.126_128).	CD000486	1/4/2000	D	805505	Pathogenic
Spastic paraplegia	SPAST	2p24-p21	Spastin	230127	604277		CCTTC^TTTAAtataaGTGCTGCAAG		404	405	del 5 bp codon 405	NM_014946.4	1215_1219delTATAA	1215_1219delTATAA | 1215_1219del5 | 1215_1219del		2	32128449	32128453	AD				DM	2		frameshift	Fonknechten	Spectrum of SPG4 mutations in autosomal dominant spastic paraplegia.	Hum Mol Genet	Human molecular genetics	9	637	2000	10699187	29980238|34983064|35472722	PRI	Descr. as 1340del5 PTC + 35 aa (nucleotide numbering based on Gene seq. of AJ246003, start codon at nt.126_128).	CD000487	1/4/2000	D	468562	Pathogenic
Spastic paraplegia	SPAST	2p24-p21	Spastin	230127	604277		TTGAT^GGT_EI_GTaagtGTTGATTATG				del 4 bp non-coding DNA	NM_014946.4	1413+3_1413+6delAAGT	1413+3_1413+6delAAGT | 1413+3_1413+6del4 | 1413+3_1413+6del	rs570685843	2	32136971	32136974	AD				DM	2		noncoding	Fonknechten	Spectrum of SPG4 mutations in autosomal dominant spastic paraplegia.	Hum Mol Genet	Human molecular genetics	9	637	2000	10699187	34816117|34983064	PRI	Descr. as 1538+3del4 (nucleotide numbering based on Gene seq. of AJ246003, start codon at nt.126_128).	CD000488	1/4/2000	D	536445	Pathogenic/Likely_pathogenic
Spastic paraplegia	SPAST	2p24-p21	Spastin	230127	604277		ACTTGTA^ATGggTGCAACTAAT		483	484	del 2 bp codon 484	NM_014946.4	1450_1451delGG	1450_1451delGG | 1450_1451del2 | 1450_1451del		2	32137145	32137146	AD				DM			frameshift	Fonknechten	Spectrum of SPG4 mutations in autosomal dominant spastic paraplegia.	Hum Mol Genet	Human molecular genetics	9	637	2000	10699187		PRI	Descr. as 1574delGG PTC + 2 aa (nucleotide numbering based on Gene seq. of AJ246003, start codon at nt.126_128).	CD000489	1/4/2000	D
Spastic paraplegia	SPAST	2p24-p21	Spastin	230127	604277		TGCTT^AAAAAtctgTTATGTAAAC		519	520	del 4 bp codon 520	NM_014946.4	1561_1564delCTGT	1561_1564delCTGT | 1561_1564del4 | 1561_1564del		2	32143360	32143363	AD				DM	1		frameshift	Fonknechten	Spectrum of SPG4 mutations in autosomal dominant spastic paraplegia.	Hum Mol Genet	Human molecular genetics	9	637	2000	10699187	34983064	PRI	Descr. as 1685del4 PTC + 7 aa (nucleotide numbering based on Gene seq. of AJ246003, start codon at nt.126_128).	CD000490	1/4/2000	D	988973	Pathogenic
Spastic paraplegia	SPAST	2p24-p21	Spastin	230127	604277		GGCTGTT^CTCag_EI_gtAGGGAGATTT		497	498	del 4 bp codon 498	NM_014946.4	1493+2_1493+5delTAGG	1493+2_1493+5delTAGG | 1493+2_1493+5del4 | 1493+2_1493+5del		2	32137190	32137193	AD				DM	3		noncoding	Burger	Hereditary spastic paraplegia caused by mutations in the SPG4 gene.	Eur J Hum Genet	European journal of human genetics : EJHG	8	771	2000	11039577	27957547|28572275|31407473	PRI	aka 1617delAGgt.	CD002534	23/10/2000	D	568108	Pathogenic
Spastic paraplegia	SPAST	2p24-p21	Spastin	230127	604277		CTCCGGG^GCCgCGCCAGCACC		95	96	del 1 bp codon 96	NM_014946.4	286delG	286delG | 286del1 | 286del		2	32064117	32064117	AD				DM	1		frameshift	Lindsey	Mutation analysis of the spastin gene (SPG4) in patients with hereditary spastic paraparesis.	J Med Genet	Journal of medical genetics	37	759	2000	11015453	33879512	PRI		CD004679	14/11/2002	D	665989	Pathogenic
Spastic paraplegia	SPAST	2p24-p21	Spastin	230127	604277		GAGGGCT^CTTtTTGCTGTGGC		426	427	del 1 bp codon 427	NM_014946.4	1281delT	1281delT | 1281del1 | 1281del		2	32136598	32136598	AD				DM	7		frameshift	Mead	A large family with hereditary spastic paraparesis due to a frame shift mutation of the spastin (SPG4) gene: association with multiple sclerosis in two affected siblings and epilepsy in other affected family members.	J Neurol Neurosurg Psychiatry	Journal of neurology, neurosurgery, and psychiatry	71	788	2001	11723204	22495311|28191890|31332282|31785789|31981491|35982159|35982160	PRI		CD014667	16/9/2002	D
Spastic paraplegia	SPAST	2p24-p21	Spastin	230127	604277		AG_EI_GTATCAATtaatGTATAATTTG				del 4 bp non-coding DNA	NM_014946.4	586+9_586+12delTAAT	586+9_586+12delTAAT | 586+9_586+12del4 | 586+9_586+12del	rs554544808	2	32089614	32089617	AD	7	0.000226303	30932	DM	1		noncoding	Higgins	An atypical intronic deletion widens the spectrum of mutations in hereditary spastic paraplegia.	Neurology	Neurology	56	1482	2001	11402104	35472722	PRI	E3I3+9	CD014805	5/11/2002	D	335830	Conflicting_interpretations_of_pathogenicity
Spastic paraplegia	SPAST	2p24-p21	Spastin	230127	604277		GGAGTG^AAACagGGATCTGGTC		279	280	del 2 bp codon 280	NM_014946.4	839_840delAG	839_840delAG | 839_840del2 | 839_840del		2	32114794	32114795	AD				DM	2		frameshift	Sauter	Mutation analysis of the spastin gene (SPG4) in patients in Germany with autosomal dominant hereditary spastic paraplegia.	Hum Mutat	Human mutation	20	127	2002	12124993	34782662|35472722	PRI		CD021850	16/9/2002	D	987217	Pathogenic
Spastic paraplegia	SPAST	2p24-p21	Spastin	230127	604277		CGAAA^ACAAAtAGGACAAATA		295	296	del 1 bp codon 296	NM_014946.4	888delT	888delT | 888del1 | 888del		2	32115719	32115719	AD				DM			frameshift	Sauter	Mutation analysis of the spastin gene (SPG4) in patients in Germany with autosomal dominant hereditary spastic paraplegia.	Hum Mutat	Human mutation	20	127	2002	12124993		PRI		CD021851	16/9/2002	D
Spastic paraplegia	SPAST	2p24-p21	Spastin	230127	604277		ACCTTCT^ACCcCTACAACTGC		303	304	del 1 bp codon 304	NM_014946.4	911delC	911delC | 911del1 | 911del		2	32115742	32115742	AD				DM			frameshift	Sauter	Mutation analysis of the spastin gene (SPG4) in patients in Germany with autosomal dominant hereditary spastic paraplegia.	Hum Mutat	Human mutation	20	127	2002	12124993		PRI		CD021852	16/9/2002	D
Spastic paraplegia	SPAST	2p24-p21	Spastin	230127	604277		AAGAC^TTGAAgAATTTTAGGA		314	315	del 1 bp codon 315	NM_014946.4	945delG	945delG | 945del1 | 945del		2	32115776	32115776	AD				DM			frameshift	Sauter	Mutation analysis of the spastin gene (SPG4) in patients in Germany with autosomal dominant hereditary spastic paraplegia.	Hum Mutat	Human mutation	20	127	2002	12124993		PRI		CD021853	16/9/2002	D
Spastic paraplegia	SPAST	2p24-p21	Spastin	230127	604277		ACAGGG^CTTAgAGCTCCTGCC		371	372	del 1 bp codon 372	NM_014946.4	1115delG	1115delG | 1115del1 | 1115del		2	32126964	32126964	AD				DM			frameshift	Sauter	Mutation analysis of the spastin gene (SPG4) in patients in Germany with autosomal dominant hereditary spastic paraplegia.	Hum Mutat	Human mutation	20	127	2002	12124993		PRI		CD021854	16/9/2002	D
Spastic paraplegia	SPAST	2p24-p21	Spastin	230127	604277		GAAGGA^GAGAaaTTGGTGAGGG		420	421	del 2 bp codon 421	NM_014946.4	1262_1263delAA	1262_1263delAA | 1262_1263del2 | 1262_1263del		2	32136579	32136580	AD				DM			frameshift	Sauter	Mutation analysis of the spastin gene (SPG4) in patients in Germany with autosomal dominant hereditary spastic paraplegia.	Hum Mutat	Human mutation	20	127	2002	12124993		PRI		CD021855	16/9/2002	D	871418	Pathogenic
Spastic paraplegia	SPAST	2p24-p21	Spastin	230127	604277		GCTGTG^GCTCgagAACTTCAACC		430	431	del 3 bp codon 431	NM_014946.4	1292_1294delGAG	1292_1294delGAG | 1292_1294del3 | 1292_1294del		2	32136609	32136611	AD				DM			inframe	Sauter	Mutation analysis of the spastin gene (SPG4) in patients in Germany with autosomal dominant hereditary spastic paraplegia.	Hum Mutat	Human mutation	20	127	2002	12124993		PRI		CD021856	16/9/2002	D
Spastic paraplegia	SPAST	2p24-p21	Spastin	230127	604277		GAGAT^GACAGagTACTTGTAAT		478	479	del 2 bp codon 479	NM_014946.4	1437_1438delAG	1437_1438delAG | 1437_1438del2 | 1437_1438del	rs864622268	2	32137132	32137133	AD				DM	1		frameshift	Sauter	Mutation analysis of the spastin gene (SPG4) in patients in Germany with autosomal dominant hereditary spastic paraplegia.	Hum Mutat	Human mutation	20	127	2002	12124993	34983064	PRI		CD021857	16/9/2002	D	219826	Pathogenic/Likely_pathogenic
Spastic paraplegia	SPAST	2p24-p21	Spastin	230127	604277		AGATGCA^GCActGGGTCCTATC		557	558	del 2 bp codon 558	NM_014946.4	1672_1673delCT	1672_1673delCT | 1672_1673del2 | 1672_1673del		2	32144992	32144993	AD				DM	1		frameshift	Sauter	Mutation analysis of the spastin gene (SPG4) in patients in Germany with autosomal dominant hereditary spastic paraplegia.	Hum Mutat	Human mutation	20	127	2002	12124993	36139378	PRI		CD021858	16/9/2002	D
Spastic paraplegia	SPAST	2p24-p21	Spastin	230127	604277		TTTGGTT^ATGgCCAAGGACCG		187	188	del 1 bp codon 188	NM_014946.4	562delG	562delG | 562del1 | 562del		2	32089581	32089581	AD				DM	2		frameshift	Meijer	Spectrum of SPG4 mutations in a large collection of North American families with hereditary spastic paraplegia.	Arch Neurol	Archives of neurology	59	281	2002	11843700	11309678|27957547	PRI		CD022292	5/11/2002	D	468573	Pathogenic
Spastic paraplegia	SPAST	2p24-p21	Spastin	230127	604277		TTTTTTTTTTaG_IE_G^CGTTTCAT				del 1 bp non-coding DNA	NM_014946.4	1494-2delA	1494-2delA | 1494-2del1 | 1494-2del		2	32141902	32141902	AD				DM			noncoding	Patrono	Missense and splice site mutations in SPG4 suggest loss-of-function in dominant spastic paraplegia.	J Neurol	Journal of neurology	249	200	2002	11985387		PRI		CD023280	6/2/2003	D
Spastic paraplegia	SPAST	2p24-p21	Spastin	230127	604277		TCCAAAA^AGAaaagaCCCCTTAACA		235	236	del 5 bp codon 236	NM_014946.4	706_710delAAAGA	706_710delAAAGA | 706_710del5 | 706_710del		2	32114661	32114665	AD				DM			frameshift	Proukakis	Three novel spastin (SPG4) mutations in families with autosomal dominant hereditary spastic paraplegia.	J Neurol Sci	Journal of the neurological sciences	201	65	2002	12163196		PRI		CD023853	10/6/2003	D
Spastic paraplegia	SPAST	2p24-p21	Spastin	230127	604277		ATGCA^ACCTTcttTAATATAAGT		402	403	del 3 bp codon 403	NM_014946.4	1209_1211delCTT	1209_1211delCTT | 1209_1211del3 | 1209_1211del		2	32128443	32128445	AD				DM	1		inframe	Proukakis	Three novel spastin (SPG4) mutations in families with autosomal dominant hereditary spastic paraplegia.	J Neurol Sci	Journal of the neurological sciences	201	65	2002	12163196	34983064	PRI		CD023854	10/6/2003	D	521727	Pathogenic/Likely_pathogenic
Spastic paraplegia	SPAST	2p24-p21	Spastin	230127	604277		CCAGA^GGGCTgtTACTCTTTGG		377	378	del 2 bp codon 378	NM_014946.4	1134_1135delGT	1134_1135delGT | 1134_1135del2 | 1134_1135del		2	32126983	32126984	AD				DM	1		frameshift	Proukakis	Screening of patients with hereditary spastic paraplegia reveals seven novel mutations in the SPG4 (Spastin) gene.	Hum Mutat	Human mutation	21	170	2003	12552568	35472722	PRI		CD030351	5/3/2003	D
Spastic paraplegia	SPAST	2p24-p21	Spastin	230127	604277		TGTAAA^CAAGgaagTCCATTGACC		525	526	del 4 bp codon 526	NM_014946.4	1577_1580delGAAG	1577_1580delGAAG | 1577_1580del4 | 1577_1580del		2	32143376	32143379	AD				DM			frameshift	Proukakis	Screening of patients with hereditary spastic paraplegia reveals seven novel mutations in the SPG4 (Spastin) gene.	Hum Mutat	Human mutation	21	170	2003	12552568		PRI		CD030352	5/3/2003	D	536440	Pathogenic
Spastic paraplegia	SPAST	2p24-p21	Spastin	230127	604277		GAATATG^TCTgCCAGTGAG_EI_GT		573	574	del 1 bp codon 574	NM_014946.4	1720delG	1720delG | 1720del1 | 1720del		2	32147250	32147250	AD				DM			frameshift	Proukakis	Screening of patients with hereditary spastic paraplegia reveals seven novel mutations in the SPG4 (Spastin) gene.	Hum Mutat	Human mutation	21	170	2003	12552568		PRI		CD030353	5/3/2003	D
Spastic paraplegia	SPAST	2p24-p21	Spastin	230127	604277		TTCTATA^ATTtTTATAG_EI_GTAA		438	439	del 1 bp codon 439	NM_014946.4	1317delT	1317delT | 1317del1 | 1317del		2	32136634	32136634	AD				DM			frameshift	Molon	Novel spastin mutations and their expression analysis in two Italian families.	Eur J Hum Genet	European journal of human genetics : EJHG	11	710	2003	12939659		PRI		CD032136	10/9/2003	D
Spastic paraplegia	SPAST	2p24-p21	Spastin	230127	604277		ATGGG^AAGACaaTGCTG_EI_GTAAG		388	389	del 2 bp codon 389	NM_014946.4	1167_1168delAA	1167_1168delAA | 1167_1168del2 | 1167_1168del		2	32127016	32127017	AD				DM			frameshift	Wharton	The cellular and molecular pathology of the motor system in hereditary spastic paraparesis due to mutation of the spastin gene.	J Neuropathol Exp Neurol	Journal of neuropathology and experimental neurology	62	1166	2003	14656074		PRI		CD035103	2/8/2005	D	448441	Pathogenic
Spastic paraplegia	SPAST	2p24-p21	Spastin	230127	604277		TCAG_IE_ACA^AGActaCTTTTGCTTA		514	515	del 3 bp codon 515	NM_014946.4	1545_1547delACT	1545_1547delACT | 1545_1547del3 | 1545_1547del		2	32143344	32143346	AD				DM	1		inframe	Tang	Three novel mutations of the spastin gene in Chinese patients with hereditary spastic paraplegia.	Arch Neurol	Archives of neurology	61	49	2004	14732620	12778437|29980238	PRI	Descr. as 1668-1670delCTA Leu515del, seq. in Fig. 3.	CD040615	15/4/2004	D
Spastic paraplegia	SPAST	2p24-p21	Spastin	230127	604277		GAAAGA^AGAGaagGGGAGCACGA		451	452	del 3 bp codon 452	NM_014946.4	1355_1357delAAG	1355_1357delAAG | 1355_1357del3 | 1355_1357del		2	32136910	32136912	AD				DM			inframe	Patrono	Autosomal dominant hereditary spastic paraplegia: DHPLC-based mutation analysis of SPG4 reveals eleven novel mutations.	Hum Mutat	Human mutation	25	506	2005	15841487		PRI		CD052123	12/7/2005	D
Spastic paraplegia	SPAST	2p24-p21	Spastin	230127	604277		GAGGG^CTGTTactcttTGGTCCACCT		378	379	del 6 bp codon 379	NM_014946.4	1137_1142delACTCTT	1137_1142delACTCTT | 1137_1142del6 | 1137_1142del		2	32126986	32126991	AD				DM			inframe	Park	Mutation analysis of SPG4 and SPG3A genes and its implication in molecular diagnosis of Korean patients with hereditary spastic paraplegia.	Arch Neurol	Archives of neurology	62	1118	2005	16009769		PRI		CD052505	2/8/2005	D
Spastic paraplegia	SPAST	2p24-p21	Spastin	230127	604277		TGCAACC^TTCtttAATATAAGTG		403	404	del 3 bp codon 404	NM_014946.4	1210_1212delTTT	1210_1212delTTT | 1210_1212del3 | 1210_1212del		2	32128444	32128446	AD				DM	1		inframe	Park	Mutation analysis of SPG4 and SPG3A genes and its implication in molecular diagnosis of Korean patients with hereditary spastic paraplegia.	Arch Neurol	Archives of neurology	62	1118	2005	16009769	35472722	PRI		CD052506	2/8/2005	D	1013407	Likely_pathogenic
Spastic paraplegia	SPAST	2p24-p21	Spastin	230127	604277		GGTGAGG^GCTctTTTTGCTGTG		425	426	del 2 bp codon 426	NM_014946.4	1276_1277delCT	1276_1277delCT | 1276_1277del2 | 1276_1277del		2	32136593	32136594	AD				DM			frameshift	Park	Mutation analysis of SPG4 and SPG3A genes and its implication in molecular diagnosis of Korean patients with hereditary spastic paraplegia.	Arch Neurol	Archives of neurology	62	1118	2005	16009769		PRI		CD052507	2/8/2005	D	987247	Pathogenic
Spastic paraplegia	SPAST	2p24-p21	Spastin	230127	604277		GTGAC^CTAACagCTTTGGCAAA		549	550	del 2 bp codon 550	NM_014946.4	1650_1651delAG	1650_1651delAG | 1650_1651del2 | 1650_1651del		2	32144970	32144971	AD				DM			frameshift	Park	Mutation analysis of SPG4 and SPG3A genes and its implication in molecular diagnosis of Korean patients with hereditary spastic paraplegia.	Arch Neurol	Archives of neurology	62	1118	2005	16009769		PRI		CD052508	2/8/2005	D
Spastic paraplegia	SPAST	2p24-p21	Spastin	230127	604277		ATAAA^CCTTCtACCCCTACAA		301	302	del 1 bp codon 302	NM_014946.4	906delT	906delT | 906del1 | 906del		2	32115737	32115737	AD				DM			frameshift	Orlacchio	Clinical and genetic study of a large SPG4 Italian family.	Mov Disord	Movement disorders : official journal of the Movement Disorder Society	20	1055	2005	15858810		PRI		CD056204	26/4/2006	D
Spastic paraplegia	SPAST	2p24-p21	Spastin	230127	604277		GTGAA^AGAAGagaagGGGAGCACGA		450	451	del 5 bp codon 451	NM_014946.4	1353_1357delAGAAG	1353_1357delAGAAG | 1353_1357del5 | 1353_1357del		2	32136908	32136912	AD				DM	1		frameshift	Depienne	Spastin mutations are frequent in sporadic spastic paraparesis and their spectrum is different from that observed in familial cases.	J Med Genet	Journal of medical genetics	43	259	2006	16055926	35472722	PRI		CD061476	26/4/2006	D
Spastic paraplegia	SPAST	2p24-p21	Spastin	230127	604277		GGAATGG^TATaagaAAGGTATTGA		149	150	del 4 bp codon 150	NM_014946.4	451_454delAAAG	451_454delAAAG | 451_454del4 | 451_454del		2	32087527	32087530	AD				DM			frameshift	Crippa	Eight novel mutations in SPG4 in a large sample of patients with hereditary spastic paraplegia.	Arch Neurol	Archives of neurology	63	750	2006	16682546		PRI		CD062236	16/6/2006	D	994986	Pathogenic
Spastic paraplegia	SPAST	2p24-p21	Spastin	230127	604277		AAAG_IE_GCT^AAAgCAGTAGCTGC		393	394	del 1 bp codon 394	NM_014946.4	1180delG	1180delG | 1180del1 | 1180del		2	32128414	32128414	AD				DM			frameshift	McDermott	Clinical features of hereditary spastic paraplegia due to spastin mutation.	Neurology	Neurology	67	45	2006	16832076		PRI		CD063618	18/8/2006	D	847036	Pathogenic
Spastic paraplegia	SPAST	2p24-p21	Spastin	230127	604277		AATGG^TATAAgaAAGGTATTGA		149	150	del 2 bp codon 150	NM_014946.4	450_451delGA	450_451delGA | 450_451del2 | 450_451del		2	32087526	32087527	AD				DM			frameshift	McDermott	Clinical features of hereditary spastic paraplegia due to spastin mutation.	Neurology	Neurology	67	45	2006	16832076		PRI		CD063619	18/8/2006	D
Spastic paraplegia	SPAST	2p24-p21	Spastin	230127	604277		AGTACTT^GTAatGGGTGCAACT		482	483	del 2 bp codon 483	NM_014946.4	1447_1448delAT	1447_1448delAT | 1447_1448del2 | 1447_1448del		2	32137142	32137143	AD				DM			frameshift	McDermott	Clinical features of hereditary spastic paraplegia due to spastin mutation.	Neurology	Neurology	67	45	2006	16832076		PRI		CD063620	18/8/2006	D
Spastic paraplegia	SPAST	2p24-p21	Spastin	230127	604277		GGCCAAG^GACcGCTTACAACT		190	191	del 1 bp codon 191	NM_014946.4	571delC	571delC | 571del1 | 571del	rs1057517974	2	32089590	32089590	AD				DM			frameshift	McDermott	Clinical features of hereditary spastic paraplegia due to spastin mutation.	Neurology	Neurology	67	45	2006	16832076		PRI		CD063621	18/8/2006	D	372769	Pathogenic
Spastic paraplegia	SPAST	2p24-p21	Spastin	230127	604277		GTTTTACAG_IE_Aactaaaacca^GAACAGGTGA		567	562	del 10 bp codon 562	NM_014946.4	1689_1698delACTAAAACCA	1689_1698delACTAAAACCA | 1689_1698del10 | 1689_1698del		2	32147219	32147228	AD				DM			frameshift	McDermott	Clinical features of hereditary spastic paraplegia due to spastin mutation.	Neurology	Neurology	67	45	2006	16832076		PRI		CD063622	18/8/2006	D
Spastic paraplegia	SPAST	2p24-p21	Spastin	230127	604277		TTTACAG_IE_AACtA^AAACCAGAA		565	563	del 1 bp codon 563	NM_014946.4	1691delT	1691delT | 1691del1 | 1691del		2	32147221	32147221	AD				DM			frameshift	McDermott	Clinical features of hereditary spastic paraplegia due to spastin mutation.	Neurology	Neurology	67	45	2006	16832076		PRI		CD063623	18/8/2006	D
Spastic paraplegia	SPAST	2p24-p21	Spastin	230127	604277		TGATAGC^CTTtTGTGTGAAAG		446	447	del 1 bp codon 447	NM_014946.4	1340delT	1340delT | 1340del1 | 1340del		2	32136895	32136895	AD				DM			frameshift	Basri	Four mutations of the spastin gene in Japanese families with spastic paraplegia.	J Hum Genet	Journal of human genetics	51	711	2006	16788734		PRI		CD064642	17/10/2006	D
Spastic paraplegia	SPAST	2p24-p21	Spastin	230127	604277		TGTGT^GAAAGaaGAGAAGGGGA		449	450	del 2 bp codon 450	NM_014946.4	1350_1351delAA	1350_1351delAA | 1350_1351del2 | 1350_1351del		2	32136905	32136906	AD				DM			frameshift	Basri	Four mutations of the spastin gene in Japanese families with spastic paraplegia.	J Hum Genet	Journal of human genetics	51	711	2006	16788734		PRI		CD064643	17/10/2006	D	1068473	Pathogenic
Spastic paraplegia	SPAST	2p24-p21	Spastin	230127	604277		GTGAA^CAGTGtgAAAGAGCTAG		170	171	del 2 bp codon 171	NM_014946.4	513_514delTG	513_514delTG | 513_514del2 | 513_514del		2	32089532	32089533	AD				DM	1		frameshift	Ivanova	Spastin gene mutations in Bulgarian patients with hereditary spastic paraplegia.	Clin Genet	Clinical genetics	70	490	2006	17100993	32581362	PRI	Descr. as g.35759_35760delTG, G171delX171.	CD065793	27/11/2006	D	812986	Pathogenic
Spastic paraplegia	SPAST	2p24-p21	Spastin	230127	604277		G_IE_AAAGT^GGAGcTGTTCCAAAA		230	231	del 1 bp codon 231	NM_014946.4	692delC	692delC | 692del1 | 692del		2	32114647	32114647	AD				DM			frameshift	Shoukier	Expansion of mutation spectrum, determination of mutation cluster regions and predictive structural classification of SPAST mutations in hereditary spastic paraplegia.	Eur J Hum Genet	European journal of human genetics : EJHG	17	187	2009	18701882		PRI		CD090385	2/2/2009	D
Spastic paraplegia	SPAST	2p24-p21	Spastin	230127	604277		ATATATTTTTtag_IE_^TTGTTCACAG				del 3 bp non-coding DNA	NM_014946.4	1099-2_1099delAGT	1099-2_1099delAGT | 1099-2_1099del3 | 1099-2_1099del		2	32126946	32126948	AD				DM			noncoding	Shoukier	Expansion of mutation spectrum, determination of mutation cluster regions and predictive structural classification of SPAST mutations in hereditary spastic paraplegia.	Eur J Hum Genet	European journal of human genetics : EJHG	17	187	2009	18701882		PRI	aka c.1099-3_1099-1delTAG.	CD090386	2/2/2009	D
Spastic paraplegia	SPAST	2p24-p21	Spastin	230127	604277		TTTTTTAG_IE_TTgttC^ACAGGGCTT		369	367	del 3 bp codon 367	NM_014946.4	1101_1103delGTT	1101_1103delGTT | 1101_1103del3 | 1101_1103del		2	32126950	32126952	AD				DM			inframe	Shoukier	Expansion of mutation spectrum, determination of mutation cluster regions and predictive structural classification of SPAST mutations in hereditary spastic paraplegia.	Eur J Hum Genet	European journal of human genetics : EJHG	17	187	2009	18701882		PRI		CD090387	2/2/2009	D
Spastic paraplegia	SPAST	2p24-p21	Spastin	230127	604277		GAATCG^AATGcAACCTTCTTT		400	401	del 1 bp codon 401	NM_014946.4	1202delC	1202delC | 1202del1 | 1202del		2	32128436	32128436	AD				DM			frameshift	Shoukier	Expansion of mutation spectrum, determination of mutation cluster regions and predictive structural classification of SPAST mutations in hereditary spastic paraplegia.	Eur J Hum Genet	European journal of human genetics : EJHG	17	187	2009	18701882		PRI		CD090388	2/2/2009	D
Spastic paraplegia	SPAST	2p24-p21	Spastin	230127	604277		CTTCA^AAATAc_EI_GTGAGTGCTC		414	415	del 1 bp codon 415	NM_014946.4	1245delC	1245delC | 1245del1 | 1245del	rs863224513	2	32128479	32128479	AD				DM			frameshift	Shoukier	Expansion of mutation spectrum, determination of mutation cluster regions and predictive structural classification of SPAST mutations in hereditary spastic paraplegia.	Eur J Hum Genet	European journal of human genetics : EJHG	17	187	2009	18701882		PRI	aka p.Tyr415Term.	CD090389	2/2/2009	D	216109	Pathogenic
Spastic paraplegia	SPAST	2p24-p21	Spastin	230127	604277		CCTGGG^AATGggaagacaatgCTG_EI_GTAAGGG		386	387	del 11 bp codon 387	NM_014946.4	1160_1170delGGAAGACAATG	1160_1170delGGAAGACAATG | 1160_1170del11 | 1160_1170del		2	32127009	32127019	AD				DM			frameshift	Loureiro	Novel SPG3A and SPG4 mutations in dominant spastic paraplegia families.	Acta Neurol Scand	Acta neurologica Scandinavica	119	113	2009	18664244		PRI		CD090669	12/2/2009	D
Spastic paraplegia	SPAST	2p24-p21	Spastin	230127	604277		AAAGA^AGAGAaGGGGAGCACG		451	452	del 1 bp codon 452	NM_014946.4	1356delA	1356delA | 1356del1 | 1356del		2	32136911	32136911	AD				DM			frameshift	Loureiro	Novel SPG3A and SPG4 mutations in dominant spastic paraplegia families.	Acta Neurol Scand	Acta neurologica Scandinavica	119	113	2009	18664244		PRI		CD090670	12/2/2009	D
Spastic paraplegia	SPAST	2p24-p21	Spastin	230127	604277		GCTAGT^AGACgCCTAAAAACT		459	460	del 1 bp codon 460	NM_014946.4	1379delG	1379delG | 1379del1 | 1379del		2	32136934	32136934	AD				DM			frameshift	Loureiro	Novel SPG3A and SPG4 mutations in dominant spastic paraplegia families.	Acta Neurol Scand	Acta neurologica Scandinavica	119	113	2009	18664244		PRI		CD090671	12/2/2009	D
Spastic paraplegia	SPAST	2p24-p21	Spastin	230127	604277		CTAAA^GCAGTaGCTGCAGAAT		394	395	del 1 bp codon 395	NM_014946.4	1185delA	1185delA | 1185del1 | 1185del		2	32128419	32128419	AD				DM			frameshift	Braschinsky	Unique spectrum of SPAST variants in Estonian HSP patients: presence of benign missense changes but lack of exonic rearrangements.	BMC Neurol	BMC neurology	10	17	2010	20214791		PRI		CD101458	15/3/2010	D
Spastic paraplegia	SPAST	2p24-p21	Spastin	230127	604277		CTCGGCC^TCGgCCCCGGCGCC		103	104	del 1 bp codon 104	NM_014946.4	310delG	310delG | 310del1 | 310del		2	32064141	32064141	AD				DM			frameshift	de Bot	Hereditary spastic paraplegia due to SPAST mutations in 151 Dutch patients: new clinical aspects and 27 novel mutations.	J Neurol Neurosurg Psychiatry	Journal of neurology, neurosurgery, and psychiatry	81	1073	2010	20562464		PRI		CD103671	28/6/2010	D
Spastic paraplegia	SPAST	2p24-p21	Spastin	230127	604277		GCCGGTG^CCGggcggcgaggccgAGCGCGTCCG		109	110	del 13 bp codon 110	NM_014946.4	328_340delGGCGGCGAGGCCG	328_340delGGCGGCGAGGCCG | 328_340del13 | 328_340del	rs1410418105	2	32064159	32064171	AD				DM			frameshift	de Bot	Hereditary spastic paraplegia due to SPAST mutations in 151 Dutch patients: new clinical aspects and 27 novel mutations.	J Neurol Neurosurg Psychiatry	Journal of neurology, neurosurgery, and psychiatry	81	1073	2010	20562464		PRI		CD103673	28/6/2010	D	536443	Pathogenic
Spastic paraplegia	SPAST	2p24-p21	Spastin	230127	604277		TTCAGGC^CACcATAGAGCACC		263	264	del 1 bp codon 264	NM_014946.4	790delC	790delC | 790del1 | 790del		2	32114745	32114745	AD				DM			frameshift	de Bot	Hereditary spastic paraplegia due to SPAST mutations in 151 Dutch patients: new clinical aspects and 27 novel mutations.	J Neurol Neurosurg Psychiatry	Journal of neurology, neurosurgery, and psychiatry	81	1073	2010	20562464		PRI		CD103674	28/6/2010	D
Spastic paraplegia	SPAST	2p24-p21	Spastin	230127	604277		ATTGCAA^GAAaTTGTTATTCT		356	357	del 1 bp codon 357	NM_014946.4	1069delA	1069delA | 1069del1 | 1069del		2	32116183	32116183	AD				DM			frameshift	de Bot	Hereditary spastic paraplegia due to SPAST mutations in 151 Dutch patients: new clinical aspects and 27 novel mutations.	J Neurol Neurosurg Psychiatry	Journal of neurology, neurosurgery, and psychiatry	81	1073	2010	20562464		PRI		CD103675	28/6/2010	D	1076483	Pathogenic
Spastic paraplegia	SPAST	2p24-p21	Spastin	230127	604277		ACCAAAT^GAGgag_EI_GTATGTATCT		511	512	del 3 bp codon 512	NM_014946.4	1535_1536+1delAGG	1535_1536+1delAGG | 1535_1536+1del3 | 1535_1536+1del		2	32141945	32141947	AD				DM	1		noncoding	de Bot	Hereditary spastic paraplegia due to SPAST mutations in 151 Dutch patients: new clinical aspects and 27 novel mutations.	J Neurol Neurosurg Psychiatry	Journal of neurology, neurosurgery, and psychiatry	81	1073	2010	20562464	28572275	PRI		CD103676	28/6/2010	D	583184	Likely_pathogenic
Spastic paraplegia	SPAST	2p24-p21	Spastin	230127	604277		GCGTAC^ATACgTTGGAACAAG		605	606	del 1 bp codon 606	NM_014946.4	1817delG	1817delG | 1817del1 | 1817del		2	32154462	32154462	AD				DM			frameshift	de Bot	Hereditary spastic paraplegia due to SPAST mutations in 151 Dutch patients: new clinical aspects and 27 novel mutations.	J Neurol Neurosurg Psychiatry	Journal of neurology, neurosurgery, and psychiatry	81	1073	2010	20562464		PRI		CD103677	28/6/2010	D
Spastic paraplegia	SPAST	2p24-p21	Spastin	230127	604277		TGAAGAA^CTGgAAAAAGGAAT		156	157	del 1 bp codon 157	NM_014946.4	469delG	469delG | 469del1 | 469del		2	32087545	32087545	AD				DM			frameshift	Alvarez	Mutational spectrum of the SPG4 (SPAST) and SPG3A (ATL1) genes in Spanish patients with hereditary spastic paraplegia.	BMC Neurol	BMC neurology	10	89	2010	20932283		PRI		CD107581	12/11/2010	D
Spastic paraplegia	SPAST	2p24-p21	Spastin	230127	604277		GGTCCT^GCTCctaCCACTCATAA		285	286	del 3 bp codon 286	NM_014946.4	858_860delTAC	858_860delTAC | 858_860del3 | 858_860del		2	32114813	32114815	AD				DM			inframe	Alvarez	Mutational spectrum of the SPG4 (SPAST) and SPG3A (ATL1) genes in Spanish patients with hereditary spastic paraplegia.	BMC Neurol	BMC neurology	10	89	2010	20932283		PRI		CD107582	12/11/2010	D
[truncated: 976 more rows]

## Sheet: SPG5
disease	gene	chrom	genename	gdbid	omimid	amino	deletion	insertion	codon	codonAff	descr	refseq	hgvs	hgvsAll	dbsnp	chromosome	startCoord	endCoord	expected_inheritance	gnomad_AC	gnomad_AF	gnomad_AN	tag	dmsupport	rankscore	mutype	author	title	fullname	allname	vol	page	year	pmid	pmidAll	reftag	comments	acc_num	new_date	base	clinvarID	clinvar_clnsig
[truncated: 95 more rows]

## Sheet: SPG6
disease	gene	chrom	genename	gdbid	omimid	amino	deletion	insertion	codon	codonAff	descr	refseq	hgvs	hgvsAll	dbsnp	chromosome	startCoord	endCoord	expected_inheritance	gnomad_AC	gnomad_AF	gnomad_AN	tag	dmsupport	rankscore	mutype	author	title	fullname	allname	vol	page	year	pmid	pmidAll	reftag	comments	acc_num	new_date	base	clinvarID	clinvar_clnsig
[truncated: 34 more rows]

[truncated: 70 more sheets: SPG7, SPG8, SPG9, SPG10, SPG11, SPG12, SPG13, SPG15, SPG17, SPG18, SPG20, SPG21, SPG22, SPG23, SPG26, SPG28, SPG30, SPG31, SPG33, SPG35 …]
